# Supplementary material for: (2E)-3-(2-Fluoro­phen­yl)-1-(4-fluoro­phen­yl)prop-2-en-1-one
Source: Acta Crystallogr Sect E Struct Rep Online. 2012 Aug 8;68(Pt 9):o2658. doi: 10.1107/S1600536812034411 (PMC3435684; doi:10.1107/S1600536812034411)
Supplement: Supplementary file 1 [file e-68-o2658-sup1.cif]

##############################################################################
#                                                                            #
# This CIF contains the data in a paper accepted for publication in          #
# Acta Crystallographica Section E. It conforms to the requirements of       #
# Notes for Authors for Acta Crystallographica Section E, and has been       #
# peer reviewed under the auspices of the IUCr Commission on Journals.       #
#                                                                            #
# Full details of the Crystallographic Information File format               #
# are given in the paper "The Crystallographic Information File (CIF):       #
# a New Standard Archive File for Crystallography" by S. R. Hall, F. H.      #
# Allen and I. D. Brown [Acta Cryst. (1991), A47, 655-685].                  #
#                                                                            #
# The current version of the core CIF dictionary is obtainable from          #
# ftp://ftp.iucr.org/pub/cif_core.dic.                                       #
#                                                                            #
# Software is freely available for graphical display of the structure(s)     #
# in this CIF. For information consult the CIF software page                 #
# http://www.iucr.org/resources/cif/software.                                #
#                                                                            #
# This file may be used for bona fide research purposes within the           #
# scientific community so long as proper attribution is given to the journal # 
# article from which it was obtained.                                        #
#                                                                            #
##############################################################################
data_global
_audit_creation_method     'form.cif (version 2.0)'
_journal_data_validation_number     ?
_journal_date_recd_electronic     2012-07-30
_journal_date_accepted     2012-08-02
_journal_name_full     'Acta Crystallographica, Section E'
_journal_year     2012
_journal_volume     68
_journal_issue      9
_journal_page_first     o2658
_journal_page_last     o2658
_journal_paper_category     QO
_journal_paper_doi     10.1107/S1600536812034411
_journal_coeditor_code     HB6921
_publ_contact_author_name     'Prof. Fun, Hoong-Kun'
_publ_contact_author_address
;
      X-ray Crystallography Unit
      School of Physics
      Universiti Sains Malaysia
      11800 USM, Penang
      MALAYSIA
;
_publ_contact_author_email     'hkfun@usm.my'
_publ_contact_author_fax     '604 6579150'
_publ_contact_author_phone     '604 6533652'
_publ_section_title
;
(2<i>E</i>)-3-(2-Fluorophenyl)-1-(4-fluorophenyl)prop-2-en-1-one
;
loop_
    _publ_author_name
    _publ_author_footnote
    _publ_author_address
    'Fun, Hoong-Kun'
;
Thomson Reuters ResearcherID: A-3561-2009.
;
;
X-ray Crystallography Unit
School of Physics
Universiti Sains Malaysia
11800 USM, Penang
Malaysia
;
    'Abbas Farhadikoutenaei' ?
;
X-ray Crystallography Unit
School of Physics
Universiti Sains Malaysia
11800 USM, Penang
Malaysia
;
    'B. Narayana' ?
;
Department of Studies in Chemistry
Mangalore University
Mangalagangotri 574 199
India
;
    'Prakash S. Nayak' ?
;
Department of Studies in Chemistry
Mangalore University
Mangalagangotri 574 199
India
;
    'B. K. Sarojini' ?
;
Department of Chemistry
P. A. College of Engineering
Nadupadavu
Montepadavu
PO
Mangalore 574 153
India
;
data_I
_audit_creation_method     SHELXL-97
_chemical_name_systematic
;
(2<i>E</i>)-3-(2-Fluorophenyl)-1-(4-fluorophenyl)prop-2-en-1-one
;
_chemical_name_common     ?
_chemical_formula_moiety     'C15 H10 F2 O'
_chemical_formula_sum     'C15 H10 F2 O'
_chemical_formula_iupac     'C15 H10 F2 O'
_chemical_formula_weight     244.23
_chemical_melting_point     ?
_symmetry_cell_setting     monoclinic
_symmetry_space_group_name_H-M     'P 21/c'
_symmetry_space_group_name_Hall     '-P 2ybc'
loop_
    _symmetry_equiv_pos_as_xyz
    'x, y, z'
    '-x, y+1/2, -z+1/2'
    '-x, -y, -z'
    'x, -y-1/2, z-1/2'
_cell_length_a     14.569(2)
_cell_length_b     7.2737(10)
_cell_length_c     11.3933(15)
_cell_angle_alpha     90.00
_cell_angle_beta     108.827(3)
_cell_angle_gamma     90.00
_cell_volume     1142.7(3)
_cell_formula_units_Z     4
_cell_measurement_reflns_used     3240
_cell_measurement_theta_min     2.95
_cell_measurement_theta_max     30.03
_cell_measurement_temperature     100.0(10)
_exptl_crystal_description     'block'
_exptl_crystal_colour     'colourless'
_exptl_crystal_size_max     0.25
_exptl_crystal_size_mid     0.23
_exptl_crystal_size_min     0.10
_exptl_crystal_density_diffrn     1.420
_exptl_crystal_density_meas     ?
_exptl_crystal_density_method     'not measured'
_exptl_crystal_F_000     504
_exptl_absorpt_coefficient_mu     0.110
_exptl_absorpt_correction_type     multi-scan
_exptl_absorpt_process_details     '(<i>SADABS</i>; Bruker, 2009)'
_exptl_absorpt_correction_T_min     0.9726
_exptl_absorpt_correction_T_max     0.9888
_exptl_special_details
;
The crystal was placed in the cold stream of an Oxford Cryosystems Cobra
open-flow nitrogen cryostat (Cosier & Glazer, 1986) operating at 100.0 (1) K.
;
_diffrn_ambient_temperature     100.0(10)
_diffrn_radiation_type     MoK\a
_diffrn_radiation_wavelength     0.71073
_diffrn_radiation_source     'fine-focus sealed tube'
_diffrn_radiation_monochromator     graphite
_diffrn_measurement_device_type     'Bruker APEX DUO CCD'
_diffrn_measurement_method     '\f and \w scans'
_diffrn_detector_area_resol_mean     ?
_diffrn_reflns_number     12454
_diffrn_reflns_av_R_equivalents     0.0309
_diffrn_reflns_av_sigmaI/netI     0.0292
_diffrn_reflns_theta_min     1.48
_diffrn_reflns_theta_max     30.05
_diffrn_reflns_theta_full     30.05
_diffrn_measured_fraction_theta_max     0.993
_diffrn_measured_fraction_theta_full     0.993
_diffrn_reflns_limit_h_min     -20
_diffrn_reflns_limit_h_max     19
_diffrn_reflns_limit_k_min     -8
_diffrn_reflns_limit_k_max     10
_diffrn_reflns_limit_l_min     -14
_diffrn_reflns_limit_l_max     16
_refine_special_details
;
Refinement of <i>F</i>^2^ against ALL reflections. The weighted <i>R</i>-factor
<i>wR</i> and goodness of fit <i>S</i> are based on <i>F</i>^2^, conventional
<i>R</i>-factors <i>R</i> are based on <i>F</i>, with <i>F</i> set to zero for
negative <i>F</i>^2^. The threshold expression of <i>F</i>^2^ >
\s(<i>F</i>^2^) is used only for calculating <i>R</i>-factors(gt) <i>etc</i>.
and is not relevant to the choice of reflections for refinement.
<i>R</i>-factors based on <i>F</i>^2^ are statistically about twice as large
as those based on <i>F</i>, and <i>R</i>- factors based on ALL data will be
even larger.
;
_reflns_number_total     3316
_reflns_number_gt     2525
_reflns_threshold_expression     I>2\s(I)
_refine_ls_structure_factor_coef     Fsqd
_refine_ls_matrix_type     full
_refine_ls_R_factor_all     0.0604
_refine_ls_R_factor_gt     0.0415
_refine_ls_wR_factor_gt     0.1072
_refine_ls_wR_factor_ref     0.1205
_refine_ls_goodness_of_fit_ref     1.024
_refine_ls_restrained_S_all     1.024
_refine_ls_number_reflns     3316
_refine_ls_number_parameters     163
_refine_ls_number_restraints     0
_refine_ls_hydrogen_treatment     constr
_refine_ls_weighting_scheme     calc
_refine_ls_weighting_details
         'calc w=1/[\s^2^(Fo^2^)+(0.0556P)^2^+0.4256P] where P=(Fo^2^+2Fc^2^)/3'
_atom_sites_solution_hydrogens     geom
_atom_sites_solution_primary     direct
_atom_sites_solution_secondary     difmap
_refine_ls_shift/su_max     ?
_refine_ls_shift/su_max_lt     0.001
_refine_ls_shift/su_mean     0.000
_refine_diff_density_max     0.338
_refine_diff_density_min     -0.273
_refine_ls_extinction_method     none
_refine_ls_extinction_coef     ?
loop_
    _atom_type_symbol
    _atom_type_description
    _atom_type_scat_dispersion_real
    _atom_type_scat_dispersion_imag
    _atom_type_scat_source
    'C' 'C' 0.0033 0.0016
                         'International Tables Vol C Tables 4.2.6.8 and 6.1.1.4'
    'H' 'H' 0.0000 0.0000
                         'International Tables Vol C Tables 4.2.6.8 and 6.1.1.4'
    'O' 'O' 0.0106 0.0060
                         'International Tables Vol C Tables 4.2.6.8 and 6.1.1.4'
    'F' 'F' 0.0171 0.0103
                         'International Tables Vol C Tables 4.2.6.8 and 6.1.1.4'
_computing_data_collection     'APEX2 (Bruker, 2009)'
_computing_cell_refinement     'SAINT (Bruker, 2009)'
_computing_data_reduction     'SAINT (Bruker, 2009)'
_computing_structure_solution     'SHELXTL (Sheldrick, 2008)'
_computing_structure_refinement     'SHELXTL (Sheldrick, 2008)'
_computing_molecular_graphics     'SHELXTL (Sheldrick, 2008)'
_computing_publication_material
;
SHELXTL (Sheldrick, 2008) and PLATON (Spek, 2009)
;
loop_
    _atom_site_type_symbol
    _atom_site_label
    _atom_site_fract_x
    _atom_site_fract_y
    _atom_site_fract_z
    _atom_site_U_iso_or_equiv
    _atom_site_adp_type
    _atom_site_calc_flag
    _atom_site_refinement_flags
    _atom_site_occupancy
    _atom_site_symmetry_multiplicity
    _atom_site_disorder_assembly
    _atom_site_disorder_group
    F F1 0.16014(5) 0.57105(12) 0.38021(7) 0.0270(2) Uani d . 1 1 . .
    F F2 0.88539(6) 0.90022(15) 0.48557(7) 0.0357(2) Uani d . 1 1 . .
    O O1 0.56195(6) 0.67338(14) 0.29627(8) 0.0249(2) Uani d . 1 1 . .
    C C1 0.40989(8) 0.71839(17) 0.49338(11) 0.0190(2) Uani d . 1 1 . .
    H H1A 0.4546 0.7712 0.5656 0.023 Uiso calc R 1 1 . .
    C C2 0.31519(9) 0.68328(18) 0.48962(11) 0.0203(2) Uani d . 1 1 . .
    H H2A 0.2945 0.7111 0.5586 0.024 Uiso calc R 1 1 . .
    C C3 0.25209(8) 0.60721(17) 0.38349(11) 0.0195(2) Uani d . 1 1 . .
    C C4 0.27869(9) 0.56238(18) 0.28129(11) 0.0209(3) Uani d . 1 1 . .
    H H4A 0.2334 0.5097 0.2096 0.025 Uiso calc R 1 1 . .
    C C5 0.37332(9) 0.59650(18) 0.28640(11) 0.0193(2) Uani d . 1 1 . .
    H H5A 0.3935 0.5653 0.2176 0.023 Uiso calc R 1 1 . .
    C C6 0.43978(8) 0.67640(16) 0.39157(11) 0.0171(2) Uani d . 1 1 . .
    C C7 0.54041(8) 0.71165(17) 0.38906(11) 0.0181(2) Uani d . 1 1 . .
    C C8 0.61241(8) 0.79265(18) 0.50023(11) 0.0198(2) Uani d . 1 1 . .
    H H8A 0.5931 0.8268 0.5693 0.024 Uiso calc R 1 1 . .
    C C9 0.70435(8) 0.81809(17) 0.50426(11) 0.0189(2) Uani d . 1 1 . .
    H H9A 0.7203 0.7847 0.4326 0.023 Uiso calc R 1 1 . .
    C C10 0.78236(8) 0.89267(17) 0.60915(11) 0.0183(2) Uani d . 1 1 . .
    C C11 0.87245(9) 0.93383(19) 0.59684(11) 0.0222(3) Uani d . 1 1 . .
    C C12 0.94940(9) 1.0061(2) 0.69058(13) 0.0264(3) Uani d . 1 1 . .
    H H12A 1.0091 1.0334 0.6773 0.032 Uiso calc R 1 1 . .
    C C13 0.93744(9) 1.0379(2) 0.80465(12) 0.0256(3) Uani d . 1 1 . .
    H H13A 0.9893 1.0873 0.8710 0.031 Uiso calc R 1 1 . .
    C C14 0.84936(9) 0.9974(2) 0.82199(12) 0.0252(3) Uani d . 1 1 . .
    H H14A 0.8416 1.0181 0.9006 0.030 Uiso calc R 1 1 . .
    C C15 0.77291(9) 0.92723(18) 0.72577(12) 0.0215(3) Uani d . 1 1 . .
    H H15A 0.7130 0.9021 0.7390 0.026 Uiso calc R 1 1 . .
loop_
    _atom_site_aniso_label
    _atom_site_aniso_U_11
    _atom_site_aniso_U_22
    _atom_site_aniso_U_33
    _atom_site_aniso_U_12
    _atom_site_aniso_U_13
    _atom_site_aniso_U_23
    F1 0.0162(3) 0.0386(5) 0.0260(4) -0.0048(3) 0.0066(3) -0.0005(3)
    F2 0.0216(4) 0.0672(7) 0.0203(4) -0.0037(4) 0.0097(3) -0.0020(4)
    O1 0.0216(4) 0.0347(5) 0.0197(4) -0.0006(4) 0.0083(3) -0.0016(4)
    C1 0.0180(5) 0.0196(6) 0.0180(5) -0.0003(4) 0.0037(4) -0.0008(5)
    C2 0.0196(5) 0.0232(6) 0.0184(6) 0.0001(5) 0.0068(4) -0.0013(5)
    C3 0.0156(5) 0.0208(6) 0.0215(6) -0.0006(4) 0.0052(4) 0.0033(5)
    C4 0.0199(5) 0.0233(6) 0.0166(5) -0.0022(5) 0.0019(4) 0.0014(5)
    C5 0.0209(5) 0.0213(6) 0.0151(5) 0.0001(4) 0.0048(4) 0.0009(4)
    C6 0.0167(5) 0.0164(5) 0.0173(5) 0.0015(4) 0.0042(4) 0.0018(4)
    C7 0.0180(5) 0.0181(6) 0.0176(5) 0.0015(4) 0.0050(4) 0.0028(4)
    C8 0.0192(5) 0.0220(6) 0.0180(5) -0.0003(4) 0.0056(4) -0.0003(5)
    C9 0.0185(5) 0.0213(6) 0.0166(5) 0.0012(4) 0.0052(4) 0.0022(4)
    C10 0.0164(5) 0.0195(6) 0.0185(5) 0.0018(4) 0.0048(4) 0.0037(5)
    C11 0.0184(5) 0.0316(7) 0.0172(5) 0.0021(5) 0.0067(4) 0.0032(5)
    C12 0.0152(5) 0.0373(8) 0.0255(6) -0.0016(5) 0.0047(5) 0.0030(6)
    C13 0.0193(6) 0.0308(7) 0.0230(6) -0.0013(5) 0.0019(5) -0.0008(5)
    C14 0.0230(6) 0.0318(7) 0.0200(6) 0.0007(5) 0.0061(5) -0.0025(5)
    C15 0.0179(5) 0.0260(6) 0.0210(6) -0.0003(5) 0.0068(4) 0.0008(5)
_geom_special_details
;
All e.s.d.'s (except the e.s.d. in the dihedral angle between two l.s. planes)
are estimated using the full covariance matrix. The cell e.s.d.'s are taken
into account individually in the estimation of e.s.d.'s in distances, angles
and torsion angles; correlations between e.s.d.'s in cell parameters are only
used when they are defined by crystal symmetry. An approximate (isotropic)
treatment of cell e.s.d.'s is used for estimating e.s.d.'s involving l.s.
planes.
;
loop_
    _geom_bond_atom_site_label_1
    _geom_bond_atom_site_label_2
    _geom_bond_site_symmetry_2
    _geom_bond_distance
    _geom_bond_publ_flag
    F1 C3 . 1.3539(13) ?
    F2 C11 . 1.3627(14) ?
    O1 C7 . 1.2279(15) ?
    C1 C2 . 1.3901(16) ?
    C1 C6 . 1.3980(16) ?
    C1 H1A . 0.9500 ?
    C2 C3 . 1.3769(17) ?
    C2 H2A . 0.9500 ?
    C3 C4 . 1.3797(17) ?
    C4 C5 . 1.3834(17) ?
    C4 H4A . 0.9500 ?
    C5 C6 . 1.4007(16) ?
    C5 H5A . 0.9500 ?
    C6 C7 . 1.4977(16) ?
    C7 C8 . 1.4813(17) ?
    C8 C9 . 1.3382(16) ?
    C8 H8A . 0.9500 ?
    C9 C10 . 1.4621(17) ?
    C9 H9A . 0.9500 ?
    C10 C11 . 1.3966(16) ?
    C10 C15 . 1.4021(17) ?
    C11 C12 . 1.3788(18) ?
    C12 C13 . 1.3852(19) ?
    C12 H12A . 0.9500 ?
    C13 C14 . 1.3915(18) ?
    C13 H13A . 0.9500 ?
    C14 C15 . 1.3837(18) ?
    C14 H14A . 0.9500 ?
    C15 H15A . 0.9500 ?
loop_
    _geom_angle_atom_site_label_1
    _geom_angle_atom_site_label_2
    _geom_angle_atom_site_label_3
    _geom_angle_site_symmetry_1
    _geom_angle_site_symmetry_3
    _geom_angle
    _geom_angle_publ_flag
    C2 C1 C6 . . 120.40(11) ?
    C2 C1 H1A . . 119.8 ?
    C6 C1 H1A . . 119.8 ?
    C3 C2 C1 . . 118.40(11) ?
    C3 C2 H2A . . 120.8 ?
    C1 C2 H2A . . 120.8 ?
    F1 C3 C2 . . 118.46(11) ?
    F1 C3 C4 . . 118.40(11) ?
    C2 C3 C4 . . 123.12(11) ?
    C3 C4 C5 . . 118.01(11) ?
    C3 C4 H4A . . 121.0 ?
    C5 C4 H4A . . 121.0 ?
    C4 C5 C6 . . 120.98(11) ?
    C4 C5 H5A . . 119.5 ?
    C6 C5 H5A . . 119.5 ?
    C1 C6 C5 . . 119.08(11) ?
    C1 C6 C7 . . 123.19(10) ?
    C5 C6 C7 . . 117.73(10) ?
    O1 C7 C8 . . 121.28(11) ?
    O1 C7 C6 . . 120.09(11) ?
    C8 C7 C6 . . 118.63(10) ?
    C9 C8 C7 . . 120.60(11) ?
    C9 C8 H8A . . 119.7 ?
    C7 C8 H8A . . 119.7 ?
    C8 C9 C10 . . 125.79(11) ?
    C8 C9 H9A . . 117.1 ?
    C10 C9 H9A . . 117.1 ?
    C11 C10 C15 . . 116.08(11) ?
    C11 C10 C9 . . 120.35(11) ?
    C15 C10 C9 . . 123.57(10) ?
    F2 C11 C12 . . 117.84(11) ?
    F2 C11 C10 . . 118.14(11) ?
    C12 C11 C10 . . 124.02(11) ?
    C11 C12 C13 . . 118.25(11) ?
    C11 C12 H12A . . 120.9 ?
    C13 C12 H12A . . 120.9 ?
    C12 C13 C14 . . 119.92(12) ?
    C12 C13 H13A . . 120.0 ?
    C14 C13 H13A . . 120.0 ?
    C15 C14 C13 . . 120.60(12) ?
    C15 C14 H14A . . 119.7 ?
    C13 C14 H14A . . 119.7 ?
    C14 C15 C10 . . 121.11(11) ?
    C14 C15 H15A . . 119.4 ?
    C10 C15 H15A . . 119.4 ?
loop_
    _geom_torsion_atom_site_label_1
    _geom_torsion_atom_site_label_2
    _geom_torsion_atom_site_label_3
    _geom_torsion_atom_site_label_4
    _geom_torsion_site_symmetry_1
    _geom_torsion_site_symmetry_2
    _geom_torsion_site_symmetry_3
    _geom_torsion_site_symmetry_4
    _geom_torsion
    _geom_torsion_publ_flag
    C6 C1 C2 C3 . . . . -0.23(19) ?
    C1 C2 C3 F1 . . . . 179.28(11) ?
    C1 C2 C3 C4 . . . . 0.7(2) ?
    F1 C3 C4 C5 . . . . -178.75(11) ?
    C2 C3 C4 C5 . . . . -0.2(2) ?
    C3 C4 C5 C6 . . . . -0.83(19) ?
    C2 C1 C6 C5 . . . . -0.76(18) ?
    C2 C1 C6 C7 . . . . 179.61(11) ?
    C4 C5 C6 C1 . . . . 1.31(18) ?
    C4 C5 C6 C7 . . . . -179.04(11) ?
    C1 C6 C7 O1 . . . . -179.26(12) ?
    C5 C6 C7 O1 . . . . 1.10(17) ?
    C1 C6 C7 C8 . . . . 0.84(18) ?
    C5 C6 C7 C8 . . . . -178.80(11) ?
    O1 C7 C8 C9 . . . . -3.18(19) ?
    C6 C7 C8 C9 . . . . 176.72(11) ?
    C7 C8 C9 C10 . . . . -178.59(11) ?
    C8 C9 C10 C11 . . . . -172.08(13) ?
    C8 C9 C10 C15 . . . . 7.9(2) ?
    C15 C10 C11 F2 . . . . 179.16(11) ?
    C9 C10 C11 F2 . . . . -0.85(19) ?
    C15 C10 C11 C12 . . . . -0.7(2) ?
    C9 C10 C11 C12 . . . . 179.33(13) ?
    F2 C11 C12 C13 . . . . -178.95(12) ?
    C10 C11 C12 C13 . . . . 0.9(2) ?
    C11 C12 C13 C14 . . . . -0.2(2) ?
    C12 C13 C14 C15 . . . . -0.7(2) ?
    C13 C14 C15 C10 . . . . 0.9(2) ?
    C11 C10 C15 C14 . . . . -0.25(19) ?
    C9 C10 C15 C14 . . . . 179.76(12) ?
loop_
    _geom_hbond_atom_site_label_D
    _geom_hbond_atom_site_label_H
    _geom_hbond_atom_site_label_A
    _geom_hbond_site_symmetry_A
    _geom_hbond_distance_DH
    _geom_hbond_distance_HA
    _geom_hbond_distance_DA
    _geom_hbond_angle_DHA
    _geom_hbond_publ_flag
    C4 H4A F2 2_645 0.95 2.47 3.4145(16) 175 yes
    C14 H14A F1 2_656 0.95 2.54 3.4816(16) 174 yes
    C15 H15A O1 4_576 0.95 2.55 3.4956(15) 174 yes
_iucr_refine_instructions_details
;
TITL a in P2(1)/c
CELL 0.71073  14.5688   7.2737  11.3933  90.000 108.827  90.000
ZERR    4.00   0.0020   0.0010   0.0015   0.000   0.003   0.000
LATT  1
SYMM -X, 0.5+Y, 0.5-Z
SFAC C H O F
UNIT 60 40 4 8
SIZE 0.103 0.23 0.254
TEMP -173.00
L.S. 10
BOND $H
FMAP 2 2 60
EQIV $1 x,3/2-y,1/2+z
HTAB C15 O1_$1
PLAN 20
ACTA
CONF
WGHT      0.0556      0.4256
FVAR       0.21628
F1    4    0.160137    0.571053    0.380205    11.00000    0.01620    0.03865 =
         0.02602   -0.00050    0.00660   -0.00481
F2    4    0.885393    0.900215    0.485566    11.00000    0.02161    0.06716 =
         0.02033   -0.00205    0.00971   -0.00374
O1    3    0.561954    0.673382    0.296266    11.00000    0.02161    0.03470 =
         0.01970   -0.00161    0.00832   -0.00059
C1    1    0.409889    0.718395    0.493379    11.00000    0.01802    0.01962 =
         0.01795   -0.00076    0.00372   -0.00029
AFIX  43
H1A   2    0.454569    0.771249    0.565573    11.00000   -1.20000
AFIX   0
C2    1    0.315187    0.683279    0.489621    11.00000    0.01964    0.02321 =
         0.01841   -0.00126    0.00682    0.00008
AFIX  43
H2A   2    0.294501    0.711096    0.558612    11.00000   -1.20000
AFIX   0
C3    1    0.252094    0.607209    0.383493    11.00000    0.01557    0.02081 =
         0.02148    0.00328    0.00520   -0.00056
C4    1    0.278694    0.562384    0.281290    11.00000    0.01988    0.02330 =
         0.01662    0.00139    0.00186   -0.00221
AFIX  43
H4A   2    0.233384    0.509674    0.209557    11.00000   -1.20000
AFIX   0
C5    1    0.373323    0.596496    0.286404    11.00000    0.02088    0.02132 =
         0.01506    0.00091    0.00484    0.00006
AFIX  43
H5A   2    0.393537    0.565263    0.217567    11.00000   -1.20000
AFIX   0
C6    1    0.439778    0.676403    0.391568    11.00000    0.01667    0.01643 =
         0.01732    0.00182    0.00417    0.00145
C7    1    0.540414    0.711654    0.389060    11.00000    0.01802    0.01811 =
         0.01756    0.00283    0.00496    0.00149
C8    1    0.612410    0.792652    0.500231    11.00000    0.01923    0.02196 =
         0.01797   -0.00027    0.00564   -0.00035
AFIX  43
H8A   2    0.593142    0.826851    0.569300    11.00000   -1.20000
AFIX   0
C9    1    0.704349    0.818090    0.504255    11.00000    0.01851    0.02133 =
         0.01665    0.00218    0.00521    0.00120
AFIX  43
H9A   2    0.720343    0.784732    0.432598    11.00000   -1.20000
AFIX   0
C10   1    0.782364    0.892666    0.609147    11.00000    0.01641    0.01954 =
         0.01849    0.00371    0.00482    0.00183
C11   1    0.872445    0.933827    0.596841    11.00000    0.01843    0.03165 =
         0.01717    0.00318    0.00673    0.00211
C12   1    0.949400    1.006092    0.690582    11.00000    0.01517    0.03727 =
         0.02553    0.00295    0.00469   -0.00164
AFIX  43
H12A  2    1.009054    1.033361    0.677294    11.00000   -1.20000
AFIX   0
C13   1    0.937441    1.037885    0.804648    11.00000    0.01927    0.03076 =
         0.02305   -0.00084    0.00186   -0.00129
AFIX  43
H13A  2    0.989313    1.087292    0.870955    11.00000   -1.20000
AFIX   0
C14   1    0.849362    0.997372    0.821993    11.00000    0.02300    0.03185 =
         0.02003   -0.00252    0.00610    0.00071
AFIX  43
H14A  2    0.841649    1.018056    0.900609    11.00000   -1.20000
AFIX   0
C15   1    0.772907    0.927232    0.725775    11.00000    0.01789    0.02604 =
         0.02097    0.00082    0.00680   -0.00026
AFIX  43
H15A  2    0.712996    0.902070    0.738957    11.00000   -1.20000
HKLF 4
REM  a in P2(1)/c
REM R1 =  0.0415 for   2525 Fo > 4sig(Fo)  and  0.0604 for all   3316 data
REM    163 parameters refined using      0 restraints
END
WGHT      0.0556      0.4256
REM Highest difference peak  0.338,  deepest hole -0.273,  1-sigma level  0.050
Q1    1   0.8211  0.9103  0.5988  11.00000  0.05    0.34
Q2    1   0.4937  0.6938  0.3996  11.00000  0.05    0.31
Q3    1   0.2592  0.5940  0.3272  11.00000  0.05    0.30
Q4    1   0.4044  0.6457  0.3390  11.00000  0.05    0.30
Q5    1   0.9060  0.9905  0.6412  11.00000  0.05    0.30
Q6    1   0.3588  0.7069  0.4873  11.00000  0.05    0.29
Q7    1   0.8864  1.0187  0.7992  11.00000  0.05    0.29
Q8    1   0.4232  0.7147  0.4350  11.00000  0.05    0.29
Q9    1   0.2860  0.6386  0.4378  11.00000  0.05    0.28
Q10   1   0.7760  0.9178  0.6641  11.00000  0.05    0.27
Q11   1   0.9333  1.0535  0.7412  11.00000  0.05    0.25
Q12   1   0.5796  0.7504  0.4434  11.00000  0.05    0.25
Q13   1   0.6582  0.8165  0.5006  11.00000  0.05    0.25
Q14   1   0.8190  0.9128  0.7795  11.00000  0.05    0.24
Q15   1   0.4359  0.6856  0.4549  11.00000  0.05    0.23
Q16   1   0.7429  0.8787  0.5534  11.00000  0.05    0.21
Q17   1   0.8033  0.9969  0.7583  11.00000  0.05    0.21
Q18   1   0.2184  0.5944  0.3833  11.00000  0.05    0.20
Q19   1   0.3361  0.5506  0.2994  11.00000  0.05    0.20
Q20   1   0.3208  0.5977  0.2752  11.00000  0.05    0.20
;
