# Supplementary material for: (2E)-3-(2-Fluoro­phen­yl)-1-(4-fluoro­phen­yl)prop-2-en-1-one
Source: Acta Crystallogr Sect E Struct Rep Online. 2012 Aug 8;68(Pt 9):o2658. doi: 10.1107/S1600536812034411 (PMC3435684; doi:10.1107/S1600536812034411)
Supplement: Supplementary file 2 [file e-68-o2658-Isup2.hkl]

# 
# h,k,l, Fc-squared, Fo-squared, sigma(Fo-squared) and status flag 
# 
data_I
_shelx_title ' a in P2(1)/c' 
_shelx_refln_list_code          4 
_shelx_F_calc_maximum      145.83 
_exptl_crystal_F_000       504.00 
_reflns_d_resolution_high  0.7096 
 
loop_ 
 _symmetry_equiv_pos_as_xyz 
 'x, y, z' 
 '-x, y+1/2, -z+1/2' 
 '-x, -y, -z' 
 'x, -y-1/2, z-1/2' 
 
_cell_length_a    14.5688 
_cell_length_b     7.2737 
_cell_length_c    11.3933 
_cell_angle_alpha  90.000 
_cell_angle_beta  108.827 
_cell_angle_gamma  90.000 
 
_shelx_F_squared_multiplier     1.000 
 
loop_ 
 _refln_index_h 
 _refln_index_k 
 _refln_index_l 
 _refln_F_squared_calc 
 _refln_F_squared_meas 
 _refln_F_squared_sigma 
 _refln_observed_status 
   1   0   0      516.71      520.76     11.76 o 
   2   0   0     1216.89     1157.36     17.97 o 
   3   0   0     1431.00     1341.56     21.22 o 
   4   0   0     1384.50     1371.20     22.06 o 
   5   0   0        2.44        6.59      1.34 o 
   6   0   0     2041.60     2096.31     33.61 o 
   7   0   0     3676.24     3686.96     75.25 o 
   8   0   0       39.99       45.46      2.05 o 
   9   0   0        0.84        4.33      1.02 o 
  10   0   0      528.33      482.97      8.53 o 
  11   0   0      242.01      229.39      8.34 o 
  12   0   0      543.35      505.27     12.47 o 
  13   0   0      341.08      306.97      9.44 o 
  14   0   0       19.88       21.71      3.95 o 
  15   0   0       86.05       89.53     10.26 o 
  16   0   0       44.57       44.11      4.68 o 
  17   0   0        5.69        2.98      2.62 o 
  18   0   0      366.60      407.89     19.03 o 
  19   0   0       60.68       62.64      8.98 o 
   1   1   0       91.47       91.75      1.59 o 
   2   1   0      373.55      360.03      5.45 o 
   3   1   0      237.37      205.04      3.30 o 
   4   1   0      380.94      378.78      5.36 o 
   5   1   0      255.16      226.00      3.56 o 
   6   1   0      366.94      311.61      4.18 o 
   7   1   0      128.42      118.68      2.52 o 
   8   1   0      698.63      733.03      9.46 o 
   9   1   0       16.78       17.76      1.97 o 
  10   1   0      105.03      108.21      3.99 o 
  11   1   0      765.54      728.98     11.01 o 
  12   1   0       10.36        8.90      1.97 o 
  13   1   0      266.30      265.37      7.44 o 
  14   1   0       16.16       19.87      2.27 o 
  15   1   0        8.04        8.09      1.99 o 
  16   1   0        0.05       -0.36      1.79 o 
  17   1   0       82.36       87.82      5.43 o 
  18   1   0       93.05      112.59      6.07 o 
  19   1   0       23.02       27.38      4.29 o 
   0   2   0     1093.64     1053.25     16.94 o 
   1   2   0    19224.57    18967.23    151.24 o 
   2   2   0     1387.80     1351.14     13.51 o 
   3   2   0     1028.54     1050.26     10.08 o 
   4   2   0       80.28       83.14      2.88 o 
   5   2   0       79.84       89.72      3.15 o 
   6   2   0      364.36      360.00      7.78 o 
   7   2   0      351.40      405.58      6.61 o 
   8   2   0      658.58      642.21      9.45 o 
   9   2   0      598.23      588.40      9.11 o 
  10   2   0      616.30      597.33     14.47 o 
  11   2   0      145.96      147.95      4.51 o 
  12   2   0        1.02        1.11      1.36 o 
  13   2   0        8.09        2.19      1.52 o 
  14   2   0      136.88      125.35      4.58 o 
  15   2   0        0.65       -1.26      1.82 o 
  16   2   0        9.64        3.86      2.29 o 
  17   2   0       35.97       30.77      3.48 o 
  18   2   0       75.99       78.87      6.57 o 
  19   2   0       86.94       91.70      5.63 o 
   1   3   0      126.89      130.88      2.18 o 
   2   3   0      958.60     1013.43     10.74 o 
   3   3   0        1.50       -0.37      0.55 o 
   4   3   0       28.83       36.86      1.52 o 
   5   3   0        3.46        5.04      0.96 o 
   6   3   0       66.41       54.85      2.06 o 
   7   3   0      464.71      446.05      6.59 o 
   8   3   0     1021.44     1117.51     16.10 o 
   9   3   0      233.03      238.12      5.63 o 
  10   3   0     2748.27     2738.78     32.53 o 
  11   3   0      386.10      369.26      7.68 o 
  12   3   0        1.40        0.20      1.50 o 
  13   3   0        6.38        9.68      2.19 o 
  14   3   0      166.09      169.12      5.78 o 
  15   3   0       26.75       25.41      2.67 o 
  16   3   0       57.63       73.27      5.62 o 
  17   3   0        0.44       -1.16      1.91 o 
  18   3   0       44.66       41.38      3.58 o 
   0   4   0       99.37       95.48      3.12 o 
   1   4   0        9.74       11.10      0.82 o 
   2   4   0      835.64      911.78     12.81 o 
   3   4   0       58.66       56.52      1.95 o 
   4   4   0       11.76       23.75      1.69 o 
   5   4   0        8.29        4.71      1.80 o 
   6   4   0       68.45       62.15      2.70 o 
   7   4   0        4.74        3.66      1.14 o 
   8   4   0      322.19      359.40      5.66 o 
   9   4   0      585.10      582.03      7.92 o 
  10   4   0       40.20       43.04      2.43 o 
  11   4   0       49.28       51.80      2.85 o 
  12   4   0        4.09        4.86      1.50 o 
  13   4   0       18.24       19.91      2.33 o 
  14   4   0        1.73       -1.29      1.60 o 
  15   4   0      123.64      128.94      6.03 o 
  16   4   0       42.62       51.79      3.65 o 
  17   4   0       25.23       23.09      2.96 o 
   1   5   0      131.46      132.72      3.50 o 
   2   5   0        0.15        1.42      0.81 o 
   3   5   0       41.81       41.49      2.03 o 
   4   5   0        4.24        7.95      1.21 o 
   5   5   0       22.54       22.19      1.86 o 
   6   5   0        2.14        0.20      1.13 o 
   7   5   0       49.09       49.96      2.78 o 
   8   5   0      366.90      381.84      6.08 o 
   9   5   0      106.87      101.24      3.89 o 
  10   5   0      244.64      260.60      5.22 o 
  11   5   0       51.68       56.28      2.95 o 
  12   5   0        1.67        1.17      2.70 o 
  13   5   0        6.55        6.27      1.91 o 
  14   5   0        3.12        0.44      2.20 o 
  15   5   0       86.48       98.13      6.73 o 
  16   5   0       23.99       25.72      3.56 o 
   0   6   0       71.48       75.89      3.72 o 
   1   6   0      147.61      149.62      3.40 o 
   2   6   0      417.79      437.23      6.18 o 
   3   6   0      133.84      146.23      3.18 o 
   4   6   0       23.17       24.86      1.75 o 
   5   6   0       49.78       56.05      2.40 o 
   6   6   0        8.19        9.98      1.85 o 
   7   6   0      111.45      116.17      4.31 o 
   8   6   0      934.29      985.06     17.62 o 
   9   6   0        2.81        0.72      1.59 o 
  10   6   0       20.20       17.40      2.25 o 
  11   6   0        2.21        0.15      1.86 o 
  12   6   0        0.06       -0.56      1.94 o 
  13   6   0        0.06       -1.88      1.88 o 
  14   6   0        5.13        3.71      2.39 o 
  15   6   0       20.41       13.36      3.04 o 
   1   7   0        0.40        2.25      3.15 o 
   2   7   0      163.57      172.26      5.32 o 
   3   7   0        0.75        2.43      1.95 o 
   4   7   0       19.41       22.29      2.59 o 
   5   7   0        9.99        8.70      2.67 o 
   6   7   0        2.72       -2.41      2.94 o 
   7   7   0       81.62       82.87      5.26 o 
   8   7   0       75.33       68.49      5.02 o 
   9   7   0       76.97       69.57      6.24 o 
  10   7   0       67.29       60.99      6.04 o 
  11   7   0        1.01       -2.85      2.85 o 
  12   7   0       12.40        6.15      3.74 o 
  13   7   0       18.16        8.20      4.06 o 
  14   7   0       11.41        6.63      3.80 o 
   0   8   0      410.87      403.51     11.97 o 
   1   8   0      137.01      138.66      5.24 o 
   2   8   0        7.48        9.97      2.42 o 
   3   8   0        2.46        0.39      2.64 o 
   4   8   0        1.71        0.72      2.11 o 
   5   8   0       41.91       39.32      4.33 o 
   6   8   0        0.06        0.66      2.62 o 
   7   8   0      196.58      199.77      7.56 o 
   8   8   0       76.97       65.84      9.83 o 
   9   8   0        6.12        3.63      5.13 o 
  10   8   0       12.86        1.50      4.70 o 
  11   8   0        8.24        4.70      4.92 o 
  12   8   0       23.73       18.81      6.41 o 
   1   9   0        1.70       -1.27      3.15 o 
   2   9   0       14.09        9.29      2.69 o 
   3   9   0        3.12       -1.08      2.35 o 
   4   9   0        0.32       -2.23      4.15 o 
   5   9   0       42.62       40.44      5.59 o 
   6   9   0        2.97        1.02      3.09 o 
   7   9   0        2.03        3.38      3.68 o 
   8   9   0       15.31        7.11      4.05 o 
   9   9   0        0.11       -3.53      3.53 o 
   0  10   0      210.45      201.38     11.76 o 
   1  10   0       35.54       26.01      3.59 o 
   2  10   0        3.70        3.81      5.43 o 
   3  10   0        0.57       -2.31      2.65 o 
   4  10   0        2.08       -2.19      3.87 o 
 -19   1   1       41.18       52.84      5.05 o 
 -18   1   1        0.00       -1.44      2.05 o 
 -17   1   1      160.87      177.85      5.85 o 
 -16   1   1       22.91       25.75      2.68 o 
 -15   1   1       19.44       21.95      2.43 o 
 -14   1   1       39.83       30.67      2.67 o 
 -13   1   1        6.23        5.60      1.82 o 
 -12   1   1       45.12       45.75      2.85 o 
 -11   1   1       39.38       43.12      3.15 o 
 -10   1   1        4.21        3.19      1.02 o 
  -9   1   1      978.33     1012.13     13.46 o 
  -8   1   1     1663.51     1734.08     20.74 o 
  -7   1   1     1147.37     1218.27     27.68 o 
  -6   1   1     1412.35     1423.14     16.85 o 
  -5   1   1     3139.91     2928.47     37.60 o 
  -4   1   1      311.82      287.54      5.80 o 
  -3   1   1     1068.40     1064.17     11.95 o 
  -2   1   1     2941.07     2869.67     41.61 o 
  -1   1   1      599.87      573.33      6.64 o 
   0   1   1       32.04       21.65      1.22 o 
   1   1   1     1390.97     1361.35     13.86 o 
   2   1   1     3512.09     3484.15     34.40 o 
   3   1   1     1228.90     1169.38     11.90 o 
   4   1   1      120.77      126.04      2.34 o 
   5   1   1      152.37      160.23      3.98 o 
   6   1   1       15.19       11.48      1.27 o 
   7   1   1        0.98        1.07      0.64 o 
   8   1   1       30.54       17.78      1.22 o 
   9   1   1      383.45      386.90      6.26 o 
  10   1   1     2209.06     2159.32     25.97 o 
  11   1   1      218.76      213.27      5.19 o 
  12   1   1     1894.91     1893.94     23.83 o 
  13   1   1      811.29      824.75     12.74 o 
  14   1   1       55.47       51.52      3.33 o 
  15   1   1        7.79        7.87      2.30 o 
  16   1   1        0.61       -0.05      3.24 o 
  17   1   1       35.64       37.97      5.32 o 
  18   1   1       67.57       67.47      6.48 o 
 -19   2   1       37.00       40.88      5.35 o 
 -18   2   1       26.26       25.51      2.96 o 
 -17   2   1       58.02       62.26      4.16 o 
 -16   2   1       29.96       29.03      4.26 o 
 -15   2   1      308.51      322.40      7.74 o 
 -14   2   1      107.26      101.71      4.21 o 
 -13   2   1       37.03       37.51      2.90 o 
 -12   2   1      150.75      138.17      4.41 o 
 -11   2   1      258.26      248.44      5.69 o 
 -10   2   1        4.74        5.27      1.38 o 
  -9   2   1       70.69       57.52      3.21 o 
  -8   2   1      222.93      233.86      4.86 o 
  -7   2   1       12.92       17.42      1.35 o 
  -6   2   1     1634.15     1653.26     19.41 o 
  -5   2   1       42.16       54.17      2.00 o 
  -4   2   1      108.13      108.70      4.38 o 
  -3   2   1      372.37      384.58      5.22 o 
  -2   2   1      228.62      262.76      3.44 o 
  -1   2   1     4152.55     4017.08     34.99 o 
   0   2   1    12276.94    12011.67    174.31 o 
   1   2   1    21266.81    20933.27    195.85 o 
   2   2   1     2893.75     2724.28     26.77 o 
   3   2   1     1287.64     1232.92     13.08 o 
   4   2   1        0.97        4.52      0.92 o 
   5   2   1     1225.48     1162.40     16.57 o 
   6   2   1       25.45       21.66      1.69 o 
   7   2   1     1331.91     1300.84     14.60 o 
   8   2   1       31.11       39.78      2.15 o 
   9   2   1       76.46       69.66      3.04 o 
  10   2   1      795.52      750.55     10.25 o 
  11   2   1       19.14       20.47      2.03 o 
  12   2   1        0.19       -0.54      1.33 o 
  13   2   1       66.07       71.42      3.49 o 
  14   2   1       10.48       14.43      2.34 o 
  15   2   1       25.57       22.30      4.56 o 
  16   2   1       22.50       25.16      3.10 o 
  17   2   1       48.97       57.51      4.35 o 
  18   2   1       52.13       46.57      4.96 o 
 -18   3   1        2.74        3.89      2.22 o 
 -17   3   1       36.38       37.99      3.66 o 
 -16   3   1      130.69      148.11      5.45 o 
 -15   3   1       59.00       49.59      3.37 o 
 -14   3   1        0.01       -1.47      1.47 o 
 -13   3   1        4.08        6.73      1.69 o 
 -12   3   1      381.43      386.59      7.15 o 
 -11   3   1       23.33       17.58      1.97 o 
 -10   3   1      107.21      101.24      3.42 o 
  -9   3   1      109.69      124.26      3.61 o 
  -8   3   1      566.10      563.63      7.87 o 
  -7   3   1       41.43       46.50      2.15 o 
  -6   3   1      626.38      639.46     15.12 o 
  -5   3   1       89.76       78.34      2.18 o 
  -4   3   1      138.68      147.07      3.00 o 
  -3   3   1       69.56       88.69      2.32 o 
  -2   3   1       59.15       44.32      1.32 o 
  -1   3   1     1160.37     1185.96     12.31 o 
   0   3   1       36.18       51.22      1.74 o 
   1   3   1      347.71      333.11      4.29 o 
   2   3   1     2728.71     2795.68     25.10 o 
   3   3   1      196.80      207.56      3.39 o 
   4   3   1     1288.34     1287.83     13.75 o 
   5   3   1       20.07       17.96      1.51 o 
   6   3   1       76.99       74.82      2.80 o 
   7   3   1       24.83       24.57      1.79 o 
   8   3   1       48.57       48.77      4.04 o 
   9   3   1      666.14      630.25     10.18 o 
  10   3   1      201.33      197.54      5.46 o 
  11   3   1       82.96       82.13      3.86 o 
  12   3   1       48.81       53.60      3.48 o 
  13   3   1       79.89       82.57      4.26 o 
  14   3   1      123.69      123.51      5.12 o 
  15   3   1        5.89        3.42      2.93 o 
  16   3   1       33.41       30.54      3.41 o 
  17   3   1        0.74       -1.32      2.12 o 
  18   3   1       40.31       43.48      4.21 o 
 -18   4   1        8.14        1.39      3.69 o 
 -17   4   1        5.34        3.07      2.19 o 
 -16   4   1      134.01      132.98      5.01 o 
 -15   4   1        4.24        3.04      1.89 o 
 -14   4   1        8.35        9.10      1.99 o 
 -13   4   1        1.53       -0.93      1.46 o 
 -12   4   1       33.72       38.22      2.51 o 
 -11   4   1      161.00      158.83      4.14 o 
 -10   4   1       24.15       26.71      2.00 o 
  -9   4   1      117.59      119.47      3.43 o 
  -8   4   1      301.14      271.13      4.77 o 
  -7   4   1       30.46       33.34      2.01 o 
  -6   4   1       14.09       17.26      1.79 o 
  -5   4   1       17.34       10.70      1.26 o 
  -4   4   1      439.58      433.79      6.13 o 
  -3   4   1        1.80        2.30      0.78 o 
  -2   4   1        1.56        1.70      0.61 o 
  -1   4   1      476.27      462.96      5.57 o 
   0   4   1      168.44      173.70      2.54 o 
   1   4   1      198.12      218.15      3.43 o 
   2   4   1    10628.96    10828.27    133.24 o 
   3   4   1       61.03       45.16      1.83 o 
   4   4   1      198.22      212.67      3.58 o 
   5   4   1       62.61       70.99      2.29 o 
   6   4   1      294.99      292.78      5.06 o 
   7   4   1        0.80        0.74      1.12 o 
   8   4   1     1431.69     1460.80     15.32 o 
   9   4   1     1457.15     1476.60     15.71 o 
  10   4   1       60.05       61.17      2.83 o 
  11   4   1        7.70        7.29      1.76 o 
  12   4   1       36.06       36.02      2.77 o 
  13   4   1       44.15       42.76      3.06 o 
  14   4   1       37.98       36.43      3.05 o 
  15   4   1       17.32       12.68      2.41 o 
  16   4   1      111.61      118.22      5.39 o 
  17   4   1       26.74       21.96      5.21 o 
 -17   5   1        4.31        3.07      2.19 o 
 -16   5   1        1.18        1.17      2.00 o 
 -15   5   1       11.11       11.27      2.29 o 
 -14   5   1        7.22        4.11      1.92 o 
 -13   5   1       44.32       54.95      3.11 o 
 -12   5   1       15.70       15.17      1.96 o 
 -11   5   1      335.67      331.23      6.11 o 
 -10   5   1      199.76      201.66      4.60 o 
  -9   5   1     1735.83     1794.08     24.53 o 
  -8   5   1       35.98       39.55      2.25 o 
  -7   5   1      136.03      133.55      3.46 o 
  -6   5   1       77.55       86.38      2.83 o 
  -5   5   1       50.28       45.95      2.52 o 
  -4   5   1       48.62       41.52      2.21 o 
  -3   5   1        4.96        2.93      0.89 o 
  -2   5   1      114.62      123.19      3.04 o 
  -1   5   1      165.37      155.95      3.14 o 
   0   5   1      267.92      299.11      4.93 o 
   1   5   1      310.62      333.87      7.71 o 
   2   5   1      141.73      161.39      3.17 o 
   3   5   1     1429.16     1504.20     16.15 o 
   4   5   1       74.34       83.24      3.90 o 
   5   5   1       25.82       28.83      1.73 o 
   6   5   1        1.21        0.47      1.19 o 
   7   5   1        2.50        2.17      1.30 o 
   8   5   1      537.68      556.42      7.69 o 
   9   5   1      219.39      229.44      4.76 o 
  10   5   1      322.21      334.97      6.56 o 
  11   5   1        3.18        4.33      2.22 o 
  12   5   1       11.22       11.68      2.37 o 
  13   5   1        4.06        3.44      2.14 o 
  14   5   1        1.22       -2.10      2.10 o 
  15   5   1      102.12       99.15      8.86 o 
  16   5   1        5.57        0.33      2.69 o 
 -16   6   1       45.31       36.90      6.48 o 
 -15   6   1        0.77       -2.28      2.28 o 
 -14   6   1        2.13       -0.57      2.65 o 
 -13   6   1        1.30        0.63      2.02 o 
 -12   6   1       93.58       91.79      4.33 o 
 -11   6   1       50.41       49.48      2.80 o 
 -10   6   1        0.85        2.70      1.47 o 
  -9   6   1       46.99       55.12      2.83 o 
  -8   6   1      264.68      277.25      5.26 o 
  -7   6   1      198.79      201.69      4.36 o 
  -6   6   1       30.36       36.81      2.14 o 
  -5   6   1      174.65      182.02      4.24 o 
  -4   6   1       14.01       17.43      1.89 o 
  -3   6   1        0.53        1.41      1.26 o 
  -2   6   1      124.22      135.18      4.14 o 
  -1   6   1        0.02       -0.85      1.21 o 
   0   6   1       14.23       14.34      1.95 o 
   1   6   1      302.74      314.61      5.82 o 
   2   6   1      141.65      160.81      4.22 o 
   3   6   1      351.75      350.44      6.30 o 
   4   6   1       17.96       18.01      1.80 o 
   5   6   1       34.92       34.65      2.27 o 
   6   6   1       10.92       10.61      2.77 o 
   7   6   1      227.40      237.56      5.93 o 
   8   6   1      371.64      378.18      7.10 o 
   9   6   1      268.49      273.39      6.82 o 
  10   6   1        0.46       -1.48      1.80 o 
  11   6   1        7.42        8.65      2.30 o 
  12   6   1       19.59       25.43      5.00 o 
  13   6   1        2.32       -1.56      2.12 o 
  14   6   1        0.52       -0.16      2.30 o 
  15   6   1        4.17        2.64      2.53 o 
 -14   7   1        0.86       -0.49      3.54 o 
 -13   7   1        4.05        0.53      3.60 o 
 -12   7   1       16.50       14.72      3.13 o 
 -11   7   1       48.26       44.91      4.17 o 
 -10   7   1       33.38       24.38      3.09 o 
  -9   7   1        9.86       13.81      2.51 o 
  -8   7   1      665.55      683.03     13.81 o 
  -7   7   1        1.93        2.88      3.71 o 
  -6   7   1        0.96        2.72      3.08 o 
  -5   7   1       80.66       78.06     10.37 o 
  -4   7   1        2.01        2.18      1.89 o 
  -3   7   1       20.84       26.11      2.81 o 
  -2   7   1        1.85        2.53      1.96 o 
  -1   7   1      119.81      132.78      4.73 o 
   0   7   1       15.37       17.00      1.99 o 
   1   7   1        4.20        4.81      1.87 o 
   2   7   1       33.32       32.48      2.41 o 
   3   7   1        3.71        1.77      1.52 o 
   4   7   1       91.62       88.17      3.71 o 
   5   7   1       20.52       20.64      2.18 o 
   6   7   1        0.14        1.46      2.15 o 
   7   7   1       28.82       29.17      4.16 o 
   8   7   1       37.86       37.67      3.76 o 
   9   7   1        2.24        5.70      2.64 o 
  10   7   1      137.89      156.92      7.10 o 
  11   7   1        9.15        2.81      3.74 o 
  12   7   1       49.75       42.77      6.95 o 
  13   7   1        1.15        0.75      5.24 o 
 -12   8   1       53.56       33.35      7.48 o 
 -11   8   1        1.35        2.35      4.49 o 
 -10   8   1        0.63        1.28      4.70 o 
  -9   8   1       12.18       13.57      4.59 o 
  -8   8   1      102.81      106.85      8.31 o 
  -7   8   1      530.34      592.59     24.58 o 
  -6   8   1       35.76       32.09      4.06 o 
  -5   8   1        1.98       -1.26      2.55 o 
  -4   8   1        8.27        8.21      3.08 o 
  -3   8   1        7.40        6.25      2.31 o 
  -2   8   1       14.54       14.00      2.59 o 
  -1   8   1      149.88      163.79      6.02 o 
   0   8   1      161.48      167.62      5.47 o 
   1   8   1       44.62       47.92      3.54 o 
   2   8   1       11.73       14.92      2.59 o 
   3   8   1        0.68        2.12      2.12 o 
   4   8   1       37.48       42.61      3.43 o 
   5   8   1       34.46       34.48      3.21 o 
   6   8   1      104.81       92.85      6.62 o 
   7   8   1       14.31       18.04      4.07 o 
   8   8   1        0.40       -1.82      3.02 o 
   9   8   1       16.79       12.61      5.99 o 
  10   8   1       45.25       42.50      5.89 o 
  11   8   1        8.93        2.08      4.81 o 
  -9   9   1       14.09       14.08      4.56 o 
  -8   9   1       73.53       75.62      7.06 o 
  -7   9   1      155.78      155.41      7.48 o 
  -6   9   1       35.39       27.96      4.93 o 
  -5   9   1        4.09        2.72      5.13 o 
  -4   9   1        1.07       -0.43      2.90 o 
  -3   9   1        1.62       -0.56      2.37 o 
  -2   9   1        7.15        5.48      2.55 o 
  -1   9   1        0.00       -2.37      2.37 o 
   0   9   1        0.03       -2.09      3.61 o 
   1   9   1       12.50       15.27      4.13 o 
   2   9   1        9.74        5.26      3.95 o 
   3   9   1        0.33        0.09      2.26 o 
   4   9   1        5.81        8.37      2.93 o 
   5   9   1       10.45        5.27      3.64 o 
   6   9   1        5.65        5.37      3.62 o 
   7   9   1        7.19       11.08      4.70 o 
   8   9   1        1.85        0.67      3.59 o 
  -4  10   1        3.08       -1.53      3.23 o 
  -3  10   1        2.01        0.58      3.56 o 
  -2  10   1        0.22       -0.39      2.54 o 
  -1  10   1       15.30       16.63      3.87 o 
   0  10   1       82.90       79.40      6.23 o 
   1  10   1       17.15       13.11      3.30 o 
   2  10   1        0.15        1.31      2.68 o 
   3  10   1        0.05        0.06      2.96 o 
 -20   0   2       12.88       15.33      4.02 o 
 -19   0   2       78.32      113.10      7.45 o 
 -18   0   2        0.00       -0.58      4.17 o 
 -17   0   2       77.94       88.80      7.38 o 
 -16   0   2       65.19       62.60      5.44 o 
 -15   0   2       26.23       14.94      3.01 o 
 -14   0   2      776.77      652.20     15.64 o 
 -13   0   2        5.98       12.63      2.57 o 
 -12   0   2       10.20        9.72      2.19 o 
 -11   0   2       19.84       14.32      3.42 o 
  -9   0   2       53.50       56.01      4.92 o 
  -8   0   2        2.04        2.39      1.07 o 
  -7   0   2     2416.78     2591.01     41.43 o 
  -6   0   2      111.75       89.36      5.13 o 
  -4   0   2     2022.63     1945.73     23.51 o 
  -3   0   2     1929.48     1925.71     20.42 o 
  -2   0   2     1568.09     1533.20     16.30 o 
  -1   0   2    11073.87    10893.66    112.52 o 
   1   0   2     2274.17     2336.59     30.34 o 
   2   0   2      118.35      104.30      5.14 o 
   3   0   2     1078.78      985.48     16.02 o 
   4   0   2     3664.54     3571.25     43.84 o 
   5   0   2     1722.87     1549.26     23.17 o 
   6   0   2      665.19      701.10     12.02 o 
   7   0   2      124.57      137.01      3.64 o 
   8   0   2      751.58      759.77     11.66 o 
   9   0   2      550.10      547.47      9.29 o 
  10   0   2     2059.07     1989.96     26.88 o 
  11   0   2      307.32      312.65     19.03 o 
  12   0   2       17.37       16.17      2.99 o 
  13   0   2       16.13       16.57      2.94 o 
  14   0   2      326.21      325.37     14.96 o 
  15   0   2       17.05       18.38      5.13 o 
  16   0   2       32.24       26.32      5.21 o 
  17   0   2       17.71       27.26     13.90 o 
  18   0   2      235.31      257.39     15.39 o 
 -20   1   2       71.55       71.76      4.78 o 
 -19   1   2        9.41       11.20      2.25 o 
 -18   1   2       11.86       11.35      2.19 o 
 -17   1   2        3.10        0.07      1.61 o 
 -16   1   2       37.38       31.28      2.96 o 
 -15   1   2        1.74        1.64      1.47 o 
 -14   1   2       31.46       25.08      2.47 o 
 -13   1   2      133.32      105.97      3.98 o 
 -12   1   2       10.73       14.94      1.85 o 
 -11   1   2      111.90       98.02      3.50 o 
 -10   1   2        0.01        1.03      1.03 o 
  -9   1   2      165.44      193.29      4.37 o 
  -8   1   2      287.53      292.54      5.92 o 
  -7   1   2     3530.91     3562.69     39.28 o 
  -6   1   2      165.07      199.50      4.57 o 
  -4   1   2     1184.29     1177.65     13.71 o 
  -3   1   2      526.81      470.77      6.89 o 
  -2   1   2        0.14       -0.33      0.33 o 
  -1   1   2     4096.81     4066.48     42.74 o 
   0   1   2     3301.65     3218.73     39.80 o 
   1   1   2      987.84     1006.81     15.18 o 
   2   1   2     2089.86     2059.32     19.97 o 
   3   1   2      288.43      274.82      3.59 o 
   4   1   2     1087.71     1103.37     12.76 o 
   5   1   2      615.98      629.57      8.08 o 
   6   1   2        5.46        9.41      0.98 o 
   7   1   2        5.59        9.05      1.05 o 
   8   1   2       69.29       64.78      2.44 o 
   9   1   2      232.35      224.62      4.94 o 
  10   1   2     1670.27     1645.69     18.76 o 
  11   1   2     1582.87     1595.70     16.56 o 
  12   1   2       22.27       25.31      2.20 o 
  13   1   2       24.58       23.73      2.72 o 
  14   1   2       41.65       43.79      4.54 o 
  15   1   2       77.17       82.97      7.97 o 
  16   1   2       17.92       20.61      5.26 o 
  17   1   2       76.59       83.56      6.06 o 
  18   1   2       22.78       21.69      4.03 o 
 -19   2   2        6.92       10.42      2.56 o 
 -18   2   2       27.61       32.87      2.96 o 
 -17   2   2        8.46        4.19      1.78 o 
 -16   2   2       56.66       58.82      3.45 o 
 -15   2   2        1.63        2.18      1.48 o 
 -14   2   2        3.19        4.04      1.49 o 
 -13   2   2      173.24      149.51      4.22 o 
 -12   2   2       25.03       16.12      1.83 o 
 -11   2   2      140.69      138.41      3.74 o 
 -10   2   2        0.92        1.16      0.94 o 
  -9   2   2      378.64      411.54      6.32 o 
  -8   2   2      103.35      132.68      3.21 o 
  -7   2   2       61.57       58.04      2.09 o 
  -6   2   2      545.62      565.81     11.37 o 
  -5   2   2      306.23      311.62      5.79 o 
  -4   2   2       66.95       60.88      2.34 o 
  -3   2   2     1797.52     1729.71     19.09 o 
  -2   2   2      195.53      196.51      2.93 o 
  -1   2   2      138.91      131.92      2.09 o 
   0   2   2     8864.14     8928.70     96.15 o 
   1   2   2     1438.19     1480.85     20.77 o 
   2   2   2      393.96      397.96      4.90 o 
   3   2   2     1572.56     1653.31     15.35 o 
   4   2   2      232.91      195.51      3.00 o 
   5   2   2        3.56        6.05      1.04 o 
   6   2   2        5.55        7.62      1.16 o 
   7   2   2       73.52       84.27      3.20 o 
   8   2   2       64.29       71.66      2.48 o 
   9   2   2     1417.47     1405.61     15.74 o 
  10   2   2       74.30       69.46      3.01 o 
  11   2   2      252.01      261.65      5.53 o 
  12   2   2       28.73       29.21      2.82 o 
  13   2   2      191.31      201.84      5.97 o 
  14   2   2        2.87        0.76      1.87 o 
  15   2   2       45.06       39.85      4.88 o 
  16   2   2        3.48        1.41      4.00 o 
  17   2   2      104.78       99.62      6.55 o 
  18   2   2        1.90        1.04      3.12 o 
 -19   3   2       11.42        5.39      3.33 o 
 -18   3   2        1.63       -1.84      1.84 o 
 -17   3   2       56.15       62.84      3.91 o 
 -16   3   2        6.00        4.70      1.99 o 
 -15   3   2       38.40       29.57      2.73 o 
 -14   3   2       46.38       50.69      3.41 o 
 -13   3   2       26.44       25.62      2.48 o 
 -12   3   2       83.55       78.24      5.12 o 
 -11   3   2       14.81       17.49      1.97 o 
 -10   3   2      138.58      146.90      4.41 o 
  -9   3   2      653.05      694.10     11.68 o 
  -8   3   2       15.52       15.83      1.84 o 
  -7   3   2      825.79      841.36     10.16 o 
  -6   3   2      975.59      941.83     10.02 o 
  -5   3   2       45.62       36.69      1.59 o 
  -4   3   2      653.40      663.93      7.24 o 
  -3   3   2     1272.09     1194.49     15.49 o 
  -2   3   2      739.45      718.70      7.55 o 
  -1   3   2      289.83      297.38      4.57 o 
   0   3   2        4.10        2.51      0.71 o 
   1   3   2      888.72      861.19      7.90 o 
   2   3   2      239.20      246.27      3.78 o 
   3   3   2     1263.37     1369.93     14.62 o 
   4   3   2        4.31        6.81      1.00 o 
   5   3   2       32.66       42.30      2.78 o 
   6   3   2       12.67        8.35      2.16 o 
   7   3   2        2.42        0.95      1.39 o 
   8   3   2      168.89      185.19      4.31 o 
   9   3   2      702.72      703.79     11.13 o 
  10   3   2       42.40       44.13      3.04 o 
  11   3   2      199.32      203.26      5.77 o 
  12   3   2      651.99      660.83     11.53 o 
  13   3   2       28.93       29.83      3.04 o 
  14   3   2      314.84      353.56      8.48 o 
  15   3   2      113.06      116.36      5.71 o 
  16   3   2        5.14        5.26      2.36 o 
  17   3   2        0.47       -0.97      3.15 o 
 -18   4   2       33.97       39.80      4.29 o 
 -17   4   2       17.15       17.77      3.57 o 
 -16   4   2       23.07       23.47      2.77 o 
 -15   4   2        7.70        7.22      2.08 o 
 -14   4   2       65.89       63.75      3.63 o 
 -13   4   2        9.55        8.10      1.87 o 
 -12   4   2       17.20       16.22      1.97 o 
 -11   4   2        0.17       -0.22      1.24 o 
 -10   4   2       17.15       16.49      1.93 o 
  -9   4   2       68.52       72.18      2.77 o 
  -8   4   2        1.13        0.14      0.96 o 
  -7   4   2        3.97        4.92      1.20 o 
  -6   4   2       60.37       65.28      2.28 o 
  -5   4   2      670.92      751.49      8.45 o 
  -4   4   2      349.12      396.38      5.72 o 
  -3   4   2        0.37        2.15      0.74 o 
  -2   4   2       34.05       36.75      1.34 o 
  -1   4   2       74.45       75.74      4.27 o 
   0   4   2       44.09       42.01      1.54 o 
   1   4   2     4395.09     4484.26     45.41 o 
   2   4   2       17.25       18.85      1.68 o 
   3   4   2      357.99      361.71      4.80 o 
   4   4   2      226.59      234.08      3.95 o 
   5   4   2      302.97      310.55      4.65 o 
   6   4   2        3.05        1.68      1.30 o 
   7   4   2        8.13        9.93      1.64 o 
   8   4   2       32.77       31.14      2.38 o 
   9   4   2      161.35      163.95      5.01 o 
  10   4   2       58.47       59.62      3.49 o 
  11   4   2      119.88      119.62      4.79 o 
  12   4   2       75.58       91.15      5.58 o 
  13   4   2       33.68       39.11      3.64 o 
  14   4   2       60.00       52.38      4.77 o 
  15   4   2       16.52       12.48      3.41 o 
  16   4   2       48.35       40.47      4.00 o 
 -17   5   2        3.85        1.34      2.15 o 
 -16   5   2      345.69      389.83      8.42 o 
 -15   5   2       30.65       36.69      2.91 o 
 -14   5   2        0.06        0.37      1.88 o 
 -13   5   2      171.20      178.09      4.74 o 
 -12   5   2        1.30       -0.78      1.33 o 
 -11   5   2       76.33       80.76      4.02 o 
 -10   5   2       59.44       60.44      2.86 o 
  -9   5   2      195.36      190.85      4.26 o 
  -8   5   2        1.96        3.83      1.31 o 
  -7   5   2       22.86       25.48      1.83 o 
  -6   5   2      505.97      523.59      6.97 o 
  -5   5   2        6.32        7.68      1.18 o 
  -4   5   2       51.06       49.47      2.24 o 
  -3   5   2      200.68      224.88      3.77 o 
  -2   5   2       55.40       63.04      2.04 o 
  -1   5   2        1.78        2.45      0.97 o 
   0   5   2       14.11       13.19      1.13 o 
   1   5   2       89.44       91.52      5.46 o 
   2   5   2      178.19      190.77      5.18 o 
   3   5   2       53.23       67.64      2.74 o 
   4   5   2       54.58       62.73      2.61 o 
   5   5   2       66.31       69.90      2.82 o 
   6   5   2       35.70       35.43      2.59 o 
   7   5   2       26.28       30.38      2.56 o 
   8   5   2       17.34       18.33      2.61 o 
   9   5   2      108.78      115.59      5.21 o 
  10   5   2        8.01        8.79      2.16 o 
  11   5   2        0.00       -0.39      1.90 o 
  12   5   2       54.56       57.99      4.06 o 
  13   5   2        3.29        1.99      2.56 o 
  14   5   2       32.11       35.69      3.66 o 
  15   5   2       61.06       53.03      5.96 o 
 -16   6   2        0.34       -0.05      2.48 o 
 -15   6   2        3.37        2.08      2.42 o 
 -14   6   2       29.63       27.31      2.94 o 
 -13   6   2      100.35      107.02      7.71 o 
 -12   6   2      113.22      119.72      4.40 o 
 -11   6   2        0.38        0.93      1.63 o 
 -10   6   2       75.57       78.52      3.70 o 
  -9   6   2       30.14       29.61      2.43 o 
  -8   6   2       48.97       49.75      4.03 o 
  -7   6   2      123.08      135.01      5.31 o 
  -6   6   2        8.42       11.68      1.71 o 
  -5   6   2      244.16      266.92      6.10 o 
  -4   6   2        0.33        1.15      1.51 o 
  -3   6   2       99.78      110.63      3.46 o 
  -2   6   2       48.32       55.42      2.63 o 
  -1   6   2      100.87      101.70      3.76 o 
   0   6   2        1.55        1.49      1.99 o 
   1   6   2      927.26      956.01     14.17 o 
   2   6   2     1060.65     1117.61     13.82 o 
   3   6   2      588.15      585.47      9.78 o 
   4   6   2      387.47      405.50      6.97 o 
   5   6   2       50.59       51.29      3.23 o 
   6   6   2       23.37       25.40      2.55 o 
   7   6   2        1.28       -2.25      2.25 o 
   8   6   2       18.46       17.89      2.68 o 
   9   6   2      151.89      155.47      6.94 o 
  10   6   2      101.76      102.28      4.84 o 
  11   6   2       44.09       44.17      3.67 o 
  12   6   2        4.40        3.56      2.49 o 
  13   6   2       56.25       62.00      4.45 o 
  14   6   2        2.61        3.42      2.48 o 
 -14   7   2      138.82      145.87      8.19 o 
 -13   7   2        3.65        7.38      3.17 o 
 -12   7   2        0.12       -0.40      2.37 o 
 -11   7   2        0.97        3.93      2.50 o 
 -10   7   2       98.08       95.60      5.49 o 
  -9   7   2      186.79      187.59      7.13 o 
  -8   7   2      432.96      433.83     12.82 o 
  -7   7   2       21.33       17.58      2.47 o 
  -6   7   2        2.90        3.56      1.86 o 
  -5   7   2        0.16       -1.53      1.53 o 
  -4   7   2       20.63       21.61      2.58 o 
  -3   7   2        0.05       -1.18      1.45 o 
  -2   7   2        0.20        2.30      1.91 o 
  -1   7   2       34.19       38.76      2.55 o 
   0   7   2       20.13       18.79      2.02 o 
   1   7   2       88.13       97.30      3.63 o 
   2   7   2       62.35       63.35      3.17 o 
   3   7   2      177.88      192.78      4.88 o 
   4   7   2      117.37      103.72      3.88 o 
   5   7   2      145.87      152.52      4.92 o 
   6   7   2        8.32        9.95      2.50 o 
   7   7   2        9.88       13.04      3.38 o 
   8   7   2        9.92        9.33      3.95 o 
   9   7   2       62.03       51.59      4.72 o 
  10   7   2       38.59       35.09      4.29 o 
  11   7   2        1.06       -1.52      5.14 o 
  12   7   2       80.10       86.76      6.21 o 
  13   7   2        0.35       -2.69      2.69 o 
 -12   8   2       13.68       15.61      6.20 o 
 -11   8   2        8.19        7.45      4.19 o 
 -10   8   2        3.52        3.52      4.28 o 
  -9   8   2       29.87       32.84      5.50 o 
  -8   8   2      120.53      131.55      8.73 o 
  -7   8   2        2.78        0.21      5.24 o 
  -6   8   2      336.59      361.98     10.19 o 
  -5   8   2       42.51       44.17      4.71 o 
  -4   8   2        8.08        4.05      3.03 o 
  -3   8   2        4.39        2.93      2.77 o 
  -2   8   2       18.92       20.14      2.69 o 
  -1   8   2       25.70       29.09      2.94 o 
   0   8   2       23.01       21.76      2.77 o 
   1   8   2       15.39       11.68      2.42 o 
   2   8   2       26.94       27.07      2.94 o 
   3   8   2       91.69       89.95      4.45 o 
   4   8   2      145.77      142.66      5.88 o 
   5   8   2      207.38      205.35      6.94 o 
   6   8   2        1.22       -1.86      2.92 o 
   7   8   2       30.09       25.68      4.37 o 
   8   8   2       12.01       11.01      3.74 o 
   9   8   2       14.64       10.59      3.30 o 
  10   8   2       12.53        3.47      4.14 o 
  11   8   2       48.19       47.91      6.30 o 
  -9   9   2       20.15       23.96      5.57 o 
  -8   9   2       59.20       62.29      7.09 o 
  -7   9   2       61.16       61.45      5.63 o 
  -6   9   2        0.36       -2.30      4.14 o 
  -5   9   2       26.44       20.80      6.51 o 
  -4   9   2        0.26        1.17      3.00 o 
  -3   9   2        6.68        2.96      3.15 o 
  -2   9   2       45.97       44.39      3.89 o 
  -1   9   2       31.22       26.74      3.07 o 
   0   9   2       46.54       41.48      4.01 o 
   1   9   2        8.90        2.85      2.56 o 
   2   9   2        0.21       -2.72      3.36 o 
   3   9   2        0.03       -0.19      2.65 o 
   4   9   2        0.15        2.70      2.64 o 
   5   9   2       32.86       25.03      3.49 o 
   6   9   2        3.38       -2.65      3.31 o 
   7   9   2        5.79        0.57      6.20 o 
   8   9   2        0.91        1.64      3.68 o 
  -4  10   2        0.16       -1.53      3.28 o 
  -3  10   2       35.74       28.78      4.52 o 
  -2  10   2        1.71       -3.11      3.11 o 
  -1  10   2       34.14       28.42      4.40 o 
   0  10   2       33.19       34.69      5.49 o 
   1  10   2        0.00        1.57      3.04 o 
   2  10   2       10.19       13.03      5.19 o 
 -20   1   3       19.68       20.13      2.52 o 
 -19   1   3        0.23       -0.48      1.89 o 
 -18   1   3        0.10        0.96      1.65 o 
 -17   1   3       38.53       36.71      2.86 o 
 -16   1   3       25.18       28.43      2.51 o 
 -15   1   3      110.75       95.28      3.73 o 
 -14   1   3      154.43      139.42      4.17 o 
 -13   1   3      173.08      130.58      3.88 o 
 -12   1   3       19.28       15.51      1.68 o 
 -11   1   3      155.83      132.71      7.39 o 
 -10   1   3       91.02      110.36      3.52 o 
  -9   1   3      180.02      211.87      4.10 o 
  -8   1   3      412.56      430.71      6.13 o 
  -7   1   3     2996.48     3144.13     39.90 o 
  -6   1   3        2.12        3.40      0.54 o 
  -5   1   3        3.58        0.18      0.56 o 
  -3   1   3      598.80      532.51      5.90 o 
  -2   1   3      466.39      458.45      4.66 o 
  -1   1   3      420.26      378.35      4.51 o 
   0   1   3     5394.92     5268.31     56.20 o 
   1   1   3       14.77       19.86      1.23 o 
   2   1   3      835.12      837.65     11.75 o 
   3   1   3     1376.23     1365.54     14.13 o 
   4   1   3      621.79      670.72      7.71 o 
   5   1   3      905.92      991.41     10.90 o 
   6   1   3        0.38        0.57      0.71 o 
   7   1   3      183.11      187.38      3.59 o 
   8   1   3       13.94       16.68      1.36 o 
   9   1   3      123.14      123.48      3.04 o 
  10   1   3      126.18      128.73      2.94 o 
  11   1   3     1515.77     1536.68     17.82 o 
  12   1   3       53.99       54.65      3.49 o 
  13   1   3       12.45       13.69      2.96 o 
  14   1   3       13.54        5.46      2.79 o 
  15   1   3        1.87       -1.10      2.54 o 
  16   1   3       72.27       72.10      6.39 o 
  17   1   3        0.53       -2.44      2.44 o 
 -19   2   3        0.01       -0.14      1.82 o 
 -18   2   3        3.65        3.16      1.82 o 
 -17   2   3        0.31        0.62      1.57 o 
 -16   2   3       13.89       14.15      2.11 o 
 -15   2   3       26.10       31.80      2.56 o 
 -14   2   3       53.45       48.00      2.91 o 
 -13   2   3       78.61       53.47      2.88 o 
 -12   2   3      178.02      186.54      4.47 o 
 -11   2   3      154.87      155.68      3.92 o 
 -10   2   3       11.17        4.79      1.95 o 
  -8   2   3      112.20      111.47      2.92 o 
  -7   2   3        8.47       15.03      1.23 o 
  -6   2   3      776.23      834.76     20.88 o 
  -5   2   3        5.72       12.70      0.95 o 
  -4   2   3      232.26      245.33      3.96 o 
  -3   2   3       10.79        7.47      0.54 o 
  -2   2   3      671.11      721.33      7.29 o 
  -1   2   3      350.81      329.56      4.51 o 
   0   2   3      416.58      401.60      8.18 o 
   1   2   3      158.65      160.02      2.40 o 
   2   2   3      238.18      267.47      3.41 o 
   3   2   3     3664.11     3856.84     34.13 o 
   4   2   3       95.39      100.86      2.18 o 
   5   2   3       34.60       40.11      1.74 o 
   6   2   3     1263.35     1201.35     14.95 o 
   7   2   3       55.71       49.45      2.64 o 
   8   2   3       10.12       11.20      1.89 o 
   9   2   3      301.20      291.79      5.44 o 
  10   2   3      605.90      616.18     11.48 o 
  11   2   3      527.61      563.88     10.10 o 
  12   2   3        7.54        3.83      1.95 o 
  13   2   3        2.44        2.55      1.86 o 
  14   2   3        0.05       -0.28      2.99 o 
  15   2   3      154.22      171.82      7.33 o 
  16   2   3       12.58        9.85      4.59 o 
  17   2   3        3.48       -2.33      5.89 o 
 -19   3   3       17.03       17.60      2.92 o 
 -18   3   3       16.37       15.26      4.31 o 
 -17   3   3       76.14       88.63      4.81 o 
 -16   3   3      129.29      120.65      4.86 o 
 -15   3   3      174.68      156.91      5.31 o 
 -14   3   3        2.73        4.76      1.73 o 
 -13   3   3       71.72       70.86      3.79 o 
 -12   3   3        3.31        0.08      1.44 o 
 -11   3   3       30.63       27.44      2.30 o 
 -10   3   3       79.44       76.39      3.13 o 
  -9   3   3       26.32       27.70      2.90 o 
  -8   3   3       13.20       17.56      2.01 o 
  -7   3   3        2.86        5.66      1.15 o 
  -6   3   3     2368.65     2421.75     27.35 o 
  -5   3   3      182.83      187.92      3.65 o 
  -4   3   3        3.24        2.74      0.88 o 
  -3   3   3      116.05      127.43      2.91 o 
  -2   3   3       15.87       11.88      1.11 o 
  -1   3   3      250.26      260.07      4.21 o 
   0   3   3      505.96      478.93      6.07 o 
   1   3   3      589.79      596.93      7.29 o 
   2   3   3     1344.65     1389.18     13.29 o 
   3   3   3        0.04       -0.46      0.83 o 
   4   3   3      304.33      342.12      5.02 o 
   5   3   3       23.36       23.50      1.52 o 
   6   3   3        0.58        1.31      1.08 o 
   7   3   3       94.09      102.21      5.54 o 
   8   3   3        7.29        6.53      1.75 o 
   9   3   3      114.42      111.59      4.15 o 
  10   3   3      115.84      117.17      4.45 o 
  11   3   3      235.35      251.72      6.49 o 
  12   3   3      840.24      861.52     13.90 o 
  13   3   3       13.43        7.39      2.72 o 
  14   3   3       19.73       25.24      3.04 o 
  15   3   3       14.47       21.08      3.58 o 
  16   3   3       25.67       12.69      4.71 o 
 -18   4   3        7.48        5.41      2.36 o 
 -17   4   3        2.29        1.19      3.11 o 
 -16   4   3        9.94        6.78      2.09 o 
 -15   4   3        2.05        5.69      1.84 o 
 -14   4   3       77.30       73.14      5.84 o 
 -13   4   3        0.06        0.36      1.40 o 
 -12   4   3      629.44      611.17      9.46 o 
 -11   4   3       75.00       72.34      3.12 o 
 -10   4   3        0.11        0.61      1.12 o 
  -9   4   3        1.79        1.76      1.14 o 
  -8   4   3      362.61      352.00      5.69 o 
  -7   4   3       10.03       10.27      1.30 o 
  -6   4   3      196.44      192.68      3.63 o 
  -5   4   3       54.11       55.74      2.78 o 
  -4   4   3      162.59      189.82      3.21 o 
  -3   4   3      375.72      364.37      4.93 o 
  -2   4   3      626.09      645.55      9.23 o 
  -1   4   3      473.91      486.79      7.12 o 
   0   4   3        6.97       10.97      1.24 o 
   1   4   3     4951.40     5336.68     47.37 o 
   2   4   3      595.95      652.35      9.96 o 
   3   4   3      144.37      159.63      3.28 o 
   4   4   3      236.50      241.65      4.29 o 
   5   4   3       50.76       51.28      2.24 o 
   6   4   3       45.65       46.74      2.52 o 
   7   4   3      100.53       95.33      4.12 o 
   8   4   3      201.34      209.30      6.11 o 
   9   4   3      177.06      181.76      6.54 o 
  10   4   3      132.63      140.80     11.27 o 
  11   4   3       48.42       57.62      4.54 o 
  12   4   3       21.81       27.99      4.89 o 
  13   4   3       25.63       23.40      4.76 o 
  14   4   3       75.69       85.42      5.87 o 
  15   4   3        9.41        6.31      3.13 o 
  16   4   3       16.95       10.45      4.83 o 
 -17   5   3        9.80        7.32      2.38 o 
 -16   5   3       13.61       15.74      2.60 o 
 -15   5   3        0.18        1.28      1.65 o 
 -14   5   3      102.80       99.84      4.08 o 
 -13   5   3        7.24        3.09      1.64 o 
 -12   5   3       24.73       23.22      2.19 o 
 -11   5   3       73.17       69.52      3.12 o 
 -10   5   3        9.79        8.39      1.57 o 
  -9   5   3       29.00       30.71      2.30 o 
  -8   5   3       48.37       45.38      2.58 o 
  -7   5   3       15.34       15.69      1.93 o 
  -6   5   3       66.75       76.28      3.02 o 
  -5   5   3       86.23       77.64      2.91 o 
  -4   5   3       70.17       69.31      3.15 o 
  -3   5   3       12.71       12.57      1.88 o 
  -2   5   3       61.17       57.88      2.24 o 
  -1   5   3      136.90      122.94      3.55 o 
   0   5   3        9.83       10.47      1.52 o 
   1   5   3      241.92      263.47      5.30 o 
   2   5   3      125.34      129.67      3.69 o 
   3   5   3      463.80      488.31      6.46 o 
   4   5   3       33.72       39.46      2.26 o 
   5   5   3       34.34       35.78      2.25 o 
   6   5   3       38.79       39.98      2.71 o 
   7   5   3        1.95        0.18      1.76 o 
   8   5   3       59.79       63.18      4.20 o 
   9   5   3       78.47       89.96      5.05 o 
  10   5   3       37.05       38.39      3.34 o 
  11   5   3        2.55        1.10      2.08 o 
  12   5   3      114.78      120.69      5.42 o 
  13   5   3      614.42      652.70     13.48 o 
  14   5   3       99.46      112.36      5.69 o 
  15   5   3        4.01       -1.98      2.39 o 
 -16   6   3       54.71       57.03      4.16 o 
 -15   6   3        0.11       -1.36      1.79 o 
 -14   6   3        0.20        0.03      2.41 o 
 -13   6   3       58.99       50.18      3.34 o 
 -12   6   3      138.86      139.76      4.65 o 
 -11   6   3      107.85      101.06      4.02 o 
 -10   6   3       13.25       11.06      1.91 o 
  -9   6   3       17.68       21.18      2.45 o 
  -8   6   3        2.31        1.34      1.57 o 
  -7   6   3        0.00        0.60      1.50 o 
  -6   6   3      121.47      140.00      4.70 o 
  -5   6   3        2.17        1.31      1.60 o 
  -4   6   3      431.84      470.41     14.38 o 
  -3   6   3        6.17        6.67      1.55 o 
  -2   6   3       33.00       35.08      2.18 o 
  -1   6   3       79.94       85.84      3.20 o 
   0   6   3       27.18       32.76      2.25 o 
   1   6   3      136.41      141.94      3.97 o 
   2   6   3     1609.98     1646.57     18.96 o 
   3   6   3       40.12       40.24      2.59 o 
   4   6   3       42.64       42.76      3.46 o 
   5   6   3       26.72       32.06      3.98 o 
   6   6   3       10.26       10.75      3.14 o 
   7   6   3       41.29       41.91      4.76 o 
   8   6   3       80.23       79.49     12.40 o 
   9   6   3        2.61        5.56      3.17 o 
  10   6   3       33.82       26.16      3.73 o 
  11   6   3       11.80       12.39      3.32 o 
  12   6   3        7.20        8.10      3.62 o 
  13   6   3        1.56       -2.45      2.71 o 
  14   6   3       45.71       37.61      4.68 o 
 -14   7   3        0.49       -2.35      2.50 o 
 -13   7   3       86.33       89.53      6.05 o 
 -12   7   3      182.53      190.29      7.53 o 
 -11   7   3        8.33        7.48      2.25 o 
 -10   7   3        1.19       -1.71      1.71 o 
  -9   7   3      184.69      210.42      6.21 o 
  -8   7   3        0.52       -1.60      1.60 o 
  -7   7   3       24.42       16.59      2.75 o 
  -6   7   3      118.12      132.66      4.88 o 
  -5   7   3       49.29       46.79      3.35 o 
  -4   7   3        6.28        4.40      2.18 o 
  -3   7   3       10.35       13.07      2.29 o 
  -2   7   3       52.44       56.39      3.44 o 
  -1   7   3        0.05       -1.35      1.35 o 
   0   7   3       31.52       29.67      2.36 o 
   1   7   3        4.18        2.57      1.52 o 
   2   7   3       10.25        9.12      1.81 o 
   3   7   3      143.78      149.82      6.17 o 
   4   7   3       20.64       20.08      2.40 o 
   5   7   3        1.08       -0.95      1.64 o 
   6   7   3       48.85       41.83      3.68 o 
   7   7   3        8.64       11.20      2.73 o 
   8   7   3        3.42       -3.35      4.49 o 
   9   7   3       13.92        8.46      3.53 o 
  10   7   3       34.46       27.85      4.09 o 
  11   7   3      148.43      179.39      9.11 o 
  12   7   3        8.61        5.05      3.76 o 
 -12   8   3        0.74        3.88      4.06 o 
 -11   8   3        7.47        7.26      4.31 o 
 -10   8   3       11.04       11.56      4.92 o 
  -9   8   3        0.14       -2.74      3.44 o 
  -8   8   3        4.87       -0.39      3.46 o 
  -7   8   3        0.66       -0.41      3.54 o 
  -6   8   3        0.00        4.52      3.59 o 
  -5   8   3        2.67        3.52      2.80 o 
  -4   8   3       14.47       17.90      3.41 o 
  -3   8   3       24.97       27.08      3.77 o 
  -2   8   3       20.45       22.54      3.57 o 
  -1   8   3       17.66       14.32      2.12 o 
   0   8   3        7.37        8.32      1.84 o 
   1   8   3        0.35       -1.56      1.56 o 
   2   8   3        0.28       -0.37      1.75 o 
   3   8   3      386.38      375.91      7.96 o 
   4   8   3       50.52       49.08      3.48 o 
   5   8   3        3.99        2.92      2.35 o 
   6   8   3        0.19        1.90      2.29 o 
   7   8   3       33.18       35.23      3.73 o 
   8   8   3        6.60        5.13      2.87 o 
   9   8   3       58.85       48.17      5.71 o 
  10   8   3        1.79       -3.19      3.19 o 
  -9   9   3       15.59       12.38      4.82 o 
  -8   9   3      368.88      382.95     11.46 o 
  -7   9   3      109.94      112.27      7.01 o 
  -6   9   3        5.30        2.16      6.71 o 
  -5   9   3       33.40       29.46      7.14 o 
  -4   9   3       42.26       37.58      4.72 o 
  -3   9   3       43.86       42.14      4.71 o 
  -2   9   3        0.68       -2.09      2.90 o 
  -1   9   3        0.58       -2.60      2.90 o 
   0   9   3        7.17        2.43      4.00 o 
   1   9   3        8.11        8.50      2.78 o 
   2   9   3       52.40       57.37      4.39 o 
   3   9   3       16.99       14.37      3.92 o 
   4   9   3      204.81      200.96      7.06 o 
   5   9   3        2.96        3.04      2.69 o 
   6   9   3       76.68       67.52      5.96 o 
   7   9   3        8.78        5.54      3.70 o 
  -3  10   3       44.51       45.47      7.44 o 
  -2  10   3        9.17       11.93      5.02 o 
  -1  10   3        0.71       -1.62      8.34 o 
   0  10   3       14.05        9.77      4.52 o 
   1  10   3        2.80        5.34      5.13 o 
 -20   0   4       28.85       22.97      3.65 o 
 -19   0   4       15.79       13.52      5.23 o 
 -18   0   4       28.28       24.78      3.31 o 
 -17   0   4        0.98        0.81      1.89 o 
 -16   0   4        9.69        5.49      2.74 o 
 -15   0   4       74.96       64.35      4.27 o 
 -14   0   4      117.46      116.95      4.96 o 
 -13   0   4       39.83       47.96      3.51 o 
 -12   0   4      205.77      257.60      6.70 o 
 -11   0   4      194.46      162.45      4.99 o 
 -10   0   4     1351.44     1170.71     85.49 o 
  -9   0   4       76.74       65.94      2.95 o 
  -8   0   4        6.65       11.89      2.24 o 
  -7   0   4      340.11      388.12      5.67 o 
  -6   0   4      374.70      327.96      4.94 o 
  -5   0   4      692.98      632.13     36.58 o 
  -4   0   4       74.44       67.55      2.52 o 
  -3   0   4     3015.47     3125.72     29.78 o 
  -2   0   4      437.26      478.86      5.58 o 
  -1   0   4     1757.61     1855.81     28.86 o 
   0   0   4      941.25      974.31     16.32 o 
   1   0   4      351.39      387.79      7.05 o 
   2   0   4        0.85        0.66      0.66 o 
   3   0   4     8035.64     8551.71    104.32 o 
   4   0   4     2860.83     3187.29     40.44 o 
   5   0   4      349.81      379.94      7.07 o 
   6   0   4     1554.46     1592.26     19.01 o 
   7   0   4       38.08       26.94      1.92 o 
   8   0   4       90.53       80.98      3.06 o 
   9   0   4      166.08      172.48      4.51 o 
  10   0   4     2606.77     2577.53     35.13 o 
  11   0   4      804.18      823.86     19.02 o 
  12   0   4      275.58      279.21     10.68 o 
  13   0   4       56.45       69.56      6.37 o 
  14   0   4        1.53       -4.53      7.59 o 
  15   0   4        0.04       -3.49      3.49 o 
  16   0   4       96.41       96.96      9.19 o 
  17   0   4      247.53      255.25     15.61 o 
 -20   1   4      203.15      254.79      6.26 o 
 -19   1   4       40.08       42.82      3.05 o 
 -18   1   4        1.31        1.22      1.51 o 
 -17   1   4       27.10       32.22      2.45 o 
 -16   1   4       14.70       12.08      1.76 o 
 -15   1   4      145.19      125.57      3.70 o 
 -14   1   4      483.72      402.08      6.57 o 
 -13   1   4       54.21       36.89      2.20 o 
 -12   1   4       43.52       47.56      2.31 o 
 -11   1   4        0.65        0.46      0.73 o 
 -10   1   4       24.93       30.98      2.15 o 
  -9   1   4       54.68       58.95      2.79 o 
  -8   1   4       82.72       98.51      2.06 o 
  -7   1   4       41.49       41.98      1.37 o 
  -6   1   4      330.85      326.21      4.16 o 
  -5   1   4      106.15      125.42      3.30 o 
  -4   1   4       98.74      109.03      1.89 o 
  -3   1   4       42.68       29.93      2.78 o 
  -1   1   4       12.17       14.61      0.86 o 
   0   1   4       95.25       90.64      1.96 o 
   1   1   4     1155.24     1075.27     14.97 o 
   2   1   4      141.80      128.77      2.67 o 
   3   1   4        7.87        7.60      1.12 o 
   4   1   4        2.49        1.84      0.87 o 
   5   1   4       69.29       64.18      1.82 o 
   6   1   4       54.51       65.93      2.02 o 
   7   1   4      262.18      265.62      4.04 o 
   8   1   4      105.08      100.84      3.05 o 
   9   1   4       17.98       21.69      1.64 o 
  10   1   4        2.88        3.37      1.22 o 
  11   1   4       68.61       65.48      3.39 o 
  12   1   4      156.77      153.19      5.81 o 
  13   1   4        0.61       -1.15      2.30 o 
  14   1   4       17.38       15.63      3.13 o 
  15   1   4        9.28        5.27      4.54 o 
  16   1   4       37.32       44.99      4.39 o 
  17   1   4       15.51        4.82      3.23 o 
 -20   2   4       72.00       79.27      4.13 o 
 -19   2   4        0.69       -0.37      1.62 o 
 -18   2   4        0.00        1.03      1.55 o 
 -17   2   4        1.07       -0.79      1.40 o 
 -16   2   4       52.82       40.38      2.65 o 
 -15   2   4       19.06       12.13      1.91 o 
 -14   2   4        3.07        4.82      1.47 o 
 -13   2   4      143.74      140.42      4.10 o 
 -12   2   4        4.44        7.62      1.75 o 
 -11   2   4      409.27      365.11      6.31 o 
 -10   2   4       14.82       18.15      1.76 o 
  -9   2   4      148.73      146.31      3.40 o 
  -8   2   4        3.36        0.63      0.55 o 
  -6   2   4       90.93       86.29      2.34 o 
  -5   2   4       51.24       49.24      2.40 o 
  -4   2   4     1146.89     1260.49     11.94 o 
  -3   2   4        9.63       20.30      0.93 o 
  -2   2   4      110.04      116.18      2.20 o 
  -1   2   4        0.25        0.21      0.54 o 
   0   2   4      774.04      780.93     13.15 o 
   1   2   4        4.36        6.22      0.64 o 
   2   2   4     1604.23     1749.10     17.73 o 
   3   2   4       27.14       36.58      1.83 o 
   4   2   4      504.22      500.37      7.26 o 
   5   2   4      750.76      787.46     12.01 o 
   6   2   4      259.55      283.18      5.98 o 
   7   2   4      180.35      189.05      6.18 o 
   8   2   4        0.15        2.00      1.22 o 
   9   2   4      440.11      422.47      6.91 o 
  10   2   4      215.77      218.24      5.84 o 
  11   2   4      114.98      110.73      6.72 o 
  12   2   4      337.07      365.51      9.63 o 
  13   2   4        5.53       13.17      2.97 o 
  14   2   4        4.20       -2.09      3.19 o 
  15   2   4       26.15       28.58      4.10 o 
  16   2   4       42.77       41.32      4.38 o 
 -19   3   4       60.78       70.16      4.72 o 
 -18   3   4        0.36       -0.86      1.80 o 
 -17   3   4       83.44       77.49      4.49 o 
 -16   3   4       95.57       95.96      6.01 o 
 -15   3   4        0.01        0.80      1.48 o 
 -14   3   4       32.01       29.24      2.68 o 
 -13   3   4      444.89      405.42      8.12 o 
 -12   3   4      148.30      121.74      4.24 o 
 -11   3   4      115.48      107.34      3.82 o 
 -10   3   4      112.36      104.94      5.03 o 
  -9   3   4        5.80        4.71      1.45 o 
  -8   3   4       79.88       84.27      3.01 o 
  -7   3   4       99.18      112.48      2.69 o 
  -6   3   4      220.29      213.06      3.34 o 
  -5   3   4        0.87        0.89      0.42 o 
  -4   3   4      455.01      451.48      5.56 o 
  -3   3   4      160.20      140.13      2.53 o 
  -2   3   4      529.45      478.69      7.37 o 
  -1   3   4       38.23       25.21      1.51 o 
   0   3   4       26.56       41.07      1.97 o 
   1   3   4      854.58      836.07     10.56 o 
   2   3   4      787.29      773.20      8.27 o 
   3   3   4        2.99        6.86      0.86 o 
   4   3   4      119.30      124.54      2.62 o 
   5   3   4        2.93        1.04      0.96 o 
   6   3   4      399.83      403.05      6.89 o 
   7   3   4        6.21       12.77      1.72 o 
   8   3   4       24.80       22.98      2.10 o 
   9   3   4       71.87       80.97      3.20 o 
  10   3   4       14.86       14.53      2.20 o 
  11   3   4      340.70      345.19      7.74 o 
  12   3   4       33.26       32.10      2.98 o 
  13   3   4      385.44      439.01     14.49 o 
  14   3   4        0.17        1.50      5.67 o 
  15   3   4       15.39       20.11     11.65 o 
  16   3   4       21.93       23.45      4.85 o 
 -18   4   4        3.24        0.97      2.49 o 
 -17   4   4       43.67       36.95      3.87 o 
 -16   4   4       16.70       14.93      4.60 o 
 -15   4   4        0.64       -0.63      2.09 o 
 -14   4   4        0.90       -1.35      1.35 o 
 -13   4   4        0.40       -1.29      1.36 o 
 -12   4   4      220.76      232.13      5.46 o 
 -11   4   4      116.67      129.04      3.69 o 
 -10   4   4        9.53        7.89      1.44 o 
  -9   4   4      138.14      134.74      3.55 o 
  -8   4   4        8.92        8.36      1.48 o 
  -7   4   4       42.12       43.38      2.04 o 
  -6   4   4      130.64      151.60      3.17 o 
  -5   4   4     1665.45     1762.64     35.47 o 
  -4   4   4      111.87      118.79      2.79 o 
  -3   4   4        0.28        0.81      0.62 o 
  -2   4   4      294.46      303.20      5.17 o 
  -1   4   4       65.37       66.09      3.28 o 
   0   4   4       26.77       31.85      2.09 o 
   1   4   4        0.08       -0.58      0.79 o 
   2   4   4       11.39       14.63      1.58 o 
   3   4   4       30.64       33.78      1.96 o 
   4   4   4      114.44      122.16      5.72 o 
   5   4   4        0.03        0.08      1.83 o 
   6   4   4       85.11       83.46      4.51 o 
   7   4   4       89.69       83.02      5.57 o 
   8   4   4        4.99        1.83      2.40 o 
   9   4   4        8.61        4.66      2.99 o 
  10   4   4       25.92       26.58      6.18 o 
  11   4   4       59.14       55.55      4.55 o 
  12   4   4       28.97       23.46      3.58 o 
  13   4   4        3.34        4.20      2.75 o 
  14   4   4       22.19       15.98      6.31 o 
  15   4   4       40.74       39.19     13.79 o 
 -17   5   4       33.95       40.18      3.37 o 
 -16   5   4        6.77        8.79      2.10 o 
 -15   5   4       17.78       16.97      2.35 o 
 -14   5   4       34.61       39.27      2.98 o 
 -13   5   4       19.83       16.60      2.08 o 
 -12   5   4      201.62      213.10      6.37 o 
 -11   5   4        0.23        0.62      1.84 o 
 -10   5   4       10.23        9.33      1.67 o 
  -9   5   4        0.13       -0.49      1.20 o 
  -8   5   4       30.41       31.36      2.21 o 
  -7   5   4      156.92      174.37      4.94 o 
  -6   5   4      498.71      517.59      8.97 o 
  -5   5   4      579.90      599.15      9.76 o 
  -4   5   4       16.81       20.91      2.19 o 
  -3   5   4       68.22       72.89      3.09 o 
  -2   5   4       36.37       33.80      2.59 o 
  -1   5   4        0.21        1.43      1.34 o 
   0   5   4       30.32       33.30      1.86 o 
   1   5   4       15.22       14.19      1.55 o 
   2   5   4      352.76      361.57      6.47 o 
   3   5   4      176.95      172.42      4.17 o 
   4   5   4        0.39        1.45      1.52 o 
   5   5   4       55.78       52.26      2.62 o 
   6   5   4       60.49       53.61      3.97 o 
   7   5   4        5.24       -0.54      2.31 o 
   8   5   4      140.61      143.35      7.54 o 
   9   5   4       18.32       20.67      3.93 o 
  10   5   4        9.03        6.11      2.80 o 
  11   5   4       21.24       28.76      3.84 o 
  12   5   4       36.43       26.39      4.86 o 
  13   5   4      144.24      159.79      8.85 o 
  14   5   4       61.02       58.79      4.55 o 
 -16   6   4        1.26        3.42      2.28 o 
 -15   6   4        3.74        4.71      2.36 o 
 -14   6   4      168.83      169.34      6.10 o 
 -13   6   4      148.78      155.43      5.72 o 
 -12   6   4        1.90        0.86      1.87 o 
 -11   6   4        3.46        1.59      1.84 o 
 -10   6   4        1.38        2.45      2.07 o 
  -9   6   4       18.46       12.14      2.41 o 
  -8   6   4       44.16       47.66      3.98 o 
  -7   6   4       40.48       46.75      3.22 o 
  -6   6   4      439.32      461.36      8.75 o 
  -5   6   4       63.48       64.03      3.57 o 
  -4   6   4      187.61      186.23      5.28 o 
  -3   6   4       20.16       21.37      2.53 o 
  -2   6   4        0.13       -0.24      1.52 o 
  -1   6   4       41.01       44.23      3.64 o 
   0   6   4       41.48       44.90      2.41 o 
   1   6   4      285.58      279.62      5.37 o 
   2   6   4      401.93      418.59      7.65 o 
   3   6   4        5.97        6.98      2.84 o 
   4   6   4       23.95       22.49      2.34 o 
   5   6   4       21.38       15.48      2.23 o 
   6   6   4        7.24        4.76      1.81 o 
   7   6   4       12.20        8.84      3.23 o 
   8   6   4       24.45       23.55      4.08 o 
   9   6   4        8.18        7.88      3.32 o 
  10   6   4        1.30        4.03      2.78 o 
  11   6   4       49.08       60.22      5.29 o 
  12   6   4       31.06       26.28      4.03 o 
  13   6   4        1.57        0.38      3.03 o 
 -14   7   4       49.08       44.84      3.91 o 
 -13   7   4      293.74      290.89      8.06 o 
 -12   7   4       19.50       14.02      2.69 o 
 -11   7   4       18.72       15.76      2.65 o 
 -10   7   4        0.30       -0.77      1.79 o 
  -9   7   4       14.19       10.99      2.36 o 
  -8   7   4        1.15        2.19      1.86 o 
  -7   7   4      187.34      189.44      5.78 o 
  -6   7   4       19.13       16.09      2.65 o 
  -5   7   4        1.05       -1.66      1.66 o 
  -4   7   4      101.76       99.91      5.08 o 
  -3   7   4        2.53        2.98      1.67 o 
  -2   7   4       95.26      108.02      4.72 o 
  -1   7   4        0.04       -1.12      1.60 o 
   0   7   4        2.02        1.48      1.36 o 
   1   7   4        5.28        7.14      1.84 o 
   2   7   4       78.98       80.94      3.82 o 
   3   7   4       74.89       72.40      3.93 o 
   4   7   4      179.41      170.97      5.14 o 
   5   7   4       28.99       28.12      2.77 o 
   6   7   4       36.01       45.70      3.30 o 
   7   7   4       35.01       28.36      3.35 o 
   8   7   4        0.59       -0.49      2.30 o 
   9   7   4       62.43       55.53      4.46 o 
  10   7   4        0.01       -2.26      2.26 o 
  11   7   4        5.78       -1.17      2.92 o 
 -12   8   4       16.22       14.06      3.33 o 
 -11   8   4       14.98       16.59      3.44 o 
 -10   8   4       29.31       24.19      3.68 o 
  -9   8   4        0.51        0.42      2.77 o 
  -8   8   4        0.14       -1.93      2.24 o 
  -7   8   4       53.16       49.77      3.87 o 
  -6   8   4       17.36       22.06      4.92 o 
  -5   8   4       25.77       24.78      3.80 o 
  -4   8   4       63.84       78.10     10.35 o 
  -3   8   4        0.07       -2.05      2.54 o 
  -2   8   4      162.02      158.11      5.67 o 
  -1   8   4        1.35       -1.02      1.96 o 
   0   8   4       78.32       76.94      5.11 o 
   1   8   4       30.45       29.96      3.34 o 
   2   8   4      267.43      258.84     13.33 o 
   3   8   4      496.34      516.59      9.63 o 
   4   8   4      116.96      129.28      5.25 o 
   5   8   4        0.06        0.80      1.95 o 
   6   8   4       21.39       17.84      2.68 o 
   7   8   4        2.07        2.04      2.45 o 
   8   8   4        0.03       -2.28      2.28 o 
   9   8   4       18.53       14.12      3.23 o 
  -9   9   4       15.19        7.02      4.56 o 
  -8   9   4       26.87       26.72      4.50 o 
  -7   9   4        9.44       10.96      3.76 o 
  -6   9   4        0.26       -2.96      2.96 o 
  -5   9   4        0.91       -2.96      2.96 o 
  -4   9   4       24.53       31.65      4.46 o 
  -3   9   4        4.28        5.30      3.38 o 
  -2   9   4        8.37        2.25      3.95 o 
  -1   9   4       13.81       12.02      4.46 o 
   0   9   4        2.48       -0.18      8.87 o 
   1   9   4        7.32        1.45      3.95 o 
   2   9   4        0.96       -1.40      3.59 o 
   3   9   4        6.73        4.68      4.28 o 
   4   9   4        0.11       -2.28      3.48 o 
   5   9   4        4.69        0.53      3.80 o 
   6   9   4        3.70        3.09      7.59 o 
 -20   1   5      143.22      162.60      5.07 o 
 -19   1   5        5.97        4.49      2.47 o 
 -18   1   5       10.93        7.26      1.77 o 
 -17   1   5       62.25       56.07      3.10 o 
 -16   1   5        1.38        1.29      1.35 o 
 -15   1   5      200.79      186.11      4.47 o 
 -14   1   5      853.78      755.85      9.87 o 
 -13   1   5       74.47       70.99      2.92 o 
 -12   1   5      141.80      128.12      3.79 o 
 -11   1   5      172.23      152.02      3.45 o 
 -10   1   5       36.84       31.78      2.05 o 
  -9   1   5        0.53       -0.10      0.51 o 
  -8   1   5       54.13       43.46      1.53 o 
  -7   1   5        0.06        0.64      0.53 o 
  -6   1   5        6.77       11.41      0.83 o 
  -5   1   5       14.87       14.74      1.27 o 
  -4   1   5      660.49      743.59      7.56 o 
  -3   1   5        8.77       19.49      0.87 o 
  -2   1   5        0.96       -0.08      0.42 o 
  -1   1   5      398.27      377.57      4.50 o 
   0   1   5       56.38       44.73      1.88 o 
   1   1   5      241.74      230.60      4.25 o 
   2   1   5        0.35        0.22      0.80 o 
   3   1   5      635.43      644.94      7.99 o 
   4   1   5       57.91       38.65      1.64 o 
   5   1   5        5.38       12.88      1.24 o 
   6   1   5       19.07       18.57      1.48 o 
   7   1   5       27.05       30.16      1.83 o 
   8   1   5        7.51       13.99      1.47 o 
   9   1   5        3.10        3.48      1.40 o 
  10   1   5        2.51        2.11      1.42 o 
  11   1   5       47.19       50.25      3.14 o 
  12   1   5       19.37       16.06      2.92 o 
  13   1   5       25.42       28.37      3.49 o 
  14   1   5       87.02      102.06      5.65 o 
  15   1   5       68.95       71.44      5.35 o 
  16   1   5       10.32        8.72      3.35 o 
 -20   2   5        0.04        0.68      1.83 o 
 -19   2   5       10.80       12.32      2.14 o 
 -18   2   5       66.42       65.25      3.48 o 
 -17   2   5        2.71        0.12      1.44 o 
 -16   2   5       38.17       35.48      2.63 o 
 -15   2   5       28.29       29.10      2.21 o 
 -14   2   5        1.49        0.44      1.26 o 
 -13   2   5       31.40       23.09      1.88 o 
 -12   2   5      173.54      174.66      3.92 o 
 -11   2   5     1184.23     1179.38     12.88 o 
 -10   2   5       26.20       19.56      1.62 o 
  -8   2   5       63.36       69.80      2.45 o 
  -6   2   5       10.25        3.89      1.31 o 
  -5   2   5      114.21      143.40      4.13 o 
  -4   2   5     3732.68     3968.32     34.94 o 
  -3   2   5      853.95      846.02     14.66 o 
  -2   2   5      329.42      390.09      4.72 o 
  -1   2   5       27.98       26.27      1.41 o 
   0   2   5       16.69       14.02      0.88 o 
   1   2   5      338.22      359.74      6.19 o 
   2   2   5      197.78      226.48      3.49 o 
   3   2   5      183.55      190.50      3.38 o 
   4   2   5     1089.25     1174.85     12.08 o 
   5   2   5      193.40      197.50      4.50 o 
   6   2   5       11.78       10.71      1.50 o 
   7   2   5       30.97       47.02      2.51 o 
   8   2   5        0.15        0.90      1.27 o 
   9   2   5       23.05       21.04      1.94 o 
  10   2   5      262.15      257.66      6.94 o 
  11   2   5      618.24      630.76     11.21 o 
  12   2   5        5.35       -0.06      4.80 o 
  13   2   5        0.09       -1.91      2.27 o 
  14   2   5       37.39       26.64      3.49 o 
  15   2   5        7.30        4.80      6.32 o 
  16   2   5       15.83       10.26      6.20 o 
 -19   3   5       71.43       84.05      6.66 o 
 -18   3   5        2.49        5.93      2.15 o 
 -17   3   5        2.16        5.86      2.06 o 
 -16   3   5        0.30       -1.52      1.52 o 
 -15   3   5       17.41       22.41      2.52 o 
 -14   3   5        4.31        1.41      1.32 o 
 -13   3   5      132.33      102.60      3.50 o 
 -12   3   5      110.31       97.42      3.60 o 
 -11   3   5      382.34      395.03      7.31 o 
 -10   3   5        4.99        6.74      1.17 o 
  -9   3   5      119.38      128.74      3.19 o 
  -8   3   5       38.10       44.41      2.79 o 
  -7   3   5       80.65       97.31      2.48 o 
  -6   3   5        0.02        0.49      0.54 o 
  -5   3   5      661.84      706.71      7.60 o 
  -4   3   5       27.46       23.06      1.21 o 
  -3   3   5       73.15       86.07      2.36 o 
  -2   3   5       37.09       32.88      2.10 o 
  -1   3   5        1.61        1.63      0.93 o 
   0   3   5       43.10       55.77      2.05 o 
   1   3   5       56.39       56.52      1.73 o 
   2   3   5        2.03        1.41      1.00 o 
   3   3   5       15.51       19.48      1.45 o 
   4   3   5        6.17        4.63      0.90 o 
   5   3   5      143.96      169.39      3.58 o 
   6   3   5       17.55       15.47      1.80 o 
   7   3   5       75.36       56.72      2.97 o 
   8   3   5      280.47      294.25      7.58 o 
   9   3   5       21.77       16.65      3.02 o 
  10   3   5        8.79        6.44      2.38 o 
  11   3   5       30.38       18.27      3.71 o 
  12   3   5       39.08       36.90      4.61 o 
  13   3   5        1.47        1.35      5.48 o 
  14   3   5        0.85       -3.32      3.32 o 
  15   3   5       21.47       21.44      4.62 o 
 -18   4   5        3.61        3.29      2.15 o 
 -17   4   5       10.40        9.63      2.37 o 
 -16   4   5       14.28       11.28      2.28 o 
 -15   4   5        3.46        3.43      1.78 o 
 -14   4   5       22.95       19.26      2.44 o 
 -13   4   5      283.63      279.95      6.72 o 
 -12   4   5      255.41      256.54      6.24 o 
 -11   4   5       65.96       66.47      3.25 o 
 -10   4   5       11.57       12.97      1.66 o 
  -9   4   5        4.00        4.32      1.29 o 
  -8   4   5      153.32      158.16      3.92 o 
  -7   4   5      201.71      210.35      4.33 o 
  -6   4   5       32.22       35.25      3.48 o 
  -5   4   5      817.19      867.76     13.98 o 
  -4   4   5      138.07      126.66      4.24 o 
  -3   4   5      290.68      273.02      6.39 o 
  -2   4   5        4.09        3.81      1.10 o 
  -1   4   5      430.11      448.63      8.78 o 
   0   4   5        0.37       -0.48      0.86 o 
   1   4   5       62.65       62.28      3.43 o 
   2   4   5       11.03        8.62      2.00 o 
   3   4   5        0.30        1.92      1.24 o 
   4   4   5      104.21       87.47      3.45 o 
   5   4   5      445.88      485.85      8.20 o 
   6   4   5      111.36       82.65      4.76 o 
   7   4   5        0.18       -0.95      3.21 o 
   8   4   5      159.52      169.29      7.84 o 
   9   4   5        4.13        2.96      4.70 o 
  10   4   5        0.61       -0.86      2.22 o 
  11   4   5      186.00      197.39      7.56 o 
  12   4   5      553.28      594.34     17.38 o 
  13   4   5      156.06      152.15     17.00 o 
  14   4   5        9.11       -1.84      3.95 o 
 -17   5   5        9.55        9.87      2.27 o 
 -16   5   5        0.44        1.23      1.80 o 
 -15   5   5        4.17        7.53      1.99 o 
 -14   5   5       37.03       33.61      2.84 o 
 -13   5   5      116.20      112.34      4.23 o 
 -12   5   5     1410.49     1433.54     17.88 o 
 -11   5   5        0.25       -0.36      1.52 o 
 -10   5   5       11.72       13.01      2.12 o 
  -9   5   5        1.33        2.10      1.51 o 
  -8   5   5       17.47       21.41      3.30 o 
  -7   5   5       68.78       69.37      3.51 o 
  -6   5   5        3.99        3.18      1.44 o 
  -5   5   5       67.01       58.42      3.24 o 
  -4   5   5       11.98       11.39      1.63 o 
  -3   5   5       57.13       56.94      3.30 o 
  -2   5   5      149.85      159.42      5.31 o 
  -1   5   5       27.72       31.36      2.52 o 
   0   5   5        0.89        1.19      1.44 o 
   1   5   5      330.89      356.67      8.41 o 
   2   5   5        0.06        2.42      1.87 o 
   3   5   5      184.63      178.80      4.42 o 
   4   5   5       81.93       95.05      3.57 o 
   5   5   5       16.95       16.04      2.07 o 
   6   5   5        1.00        3.19      1.73 o 
   7   5   5      234.89      236.76      9.37 o 
   8   5   5       19.11       11.00      3.47 o 
   9   5   5       72.58       87.95      6.80 o 
  10   5   5        5.93        2.48      2.60 o 
  11   5   5      233.97      242.43      8.65 o 
  12   5   5      229.63      250.04      8.98 o 
  13   5   5        0.20        3.34      4.00 o 
 -16   6   5       29.87       23.89      4.70 o 
 -15   6   5        7.30        4.92      2.65 o 
 -14   6   5        0.02        2.17      1.97 o 
 -13   6   5        0.02       -0.19      1.91 o 
 -12   6   5      157.60      181.03      6.22 o 
 -11   6   5        0.35       -0.25      1.68 o 
 -10   6   5        1.03        1.93      1.73 o 
  -9   6   5       16.21       12.97      2.24 o 
  -8   6   5        8.47       10.83      2.12 o 
  -7   6   5        6.54        3.67      1.77 o 
  -6   6   5        1.17       -0.36      2.44 o 
  -5   6   5      261.20      265.56      6.46 o 
  -4   6   5       44.42       35.78      2.53 o 
  -3   6   5        7.91        8.60      1.90 o 
  -2   6   5      385.73      407.32      9.07 o 
  -1   6   5      270.29      265.04      6.30 o 
   0   6   5       24.71       19.60      2.73 o 
   1   6   5      174.13      174.56      6.13 o 
   2   6   5       73.17       70.84      4.49 o 
   3   6   5       66.65       68.17      3.27 o 
   4   6   5        2.36        0.77      1.56 o 
   5   6   5      278.99      275.71      6.96 o 
   6   6   5      100.85      103.95      4.20 o 
   7   6   5        1.81        1.92      2.13 o 
   8   6   5        0.07       -2.07      2.07 o 
   9   6   5       39.54       40.03      3.78 o 
  10   6   5       30.09       35.35      4.45 o 
  11   6   5       45.57       48.58      4.93 o 
  12   6   5      123.95      138.44      7.46 o 
 -14   7   5       56.76       53.83      4.27 o 
 -13   7   5      212.92      221.65      7.08 o 
 -12   7   5       41.37       45.87      3.87 o 
 -11   7   5       96.69       92.35      5.00 o 
 -10   7   5       63.15       67.72      4.33 o 
  -9   7   5        0.01       -0.21      1.82 o 
  -8   7   5        0.74        2.14      1.85 o 
  -7   7   5        5.66        4.84      2.03 o 
  -6   7   5       16.60       13.71      2.38 o 
  -5   7   5       78.75       75.18      4.12 o 
  -4   7   5        9.91       11.21      5.37 o 
  -3   7   5       90.00      102.26      4.59 o 
  -2   7   5      105.95      121.52      5.43 o 
  -1   7   5       36.56       39.84      4.01 o 
   0   7   5        8.07        6.10      2.47 o 
   1   7   5        0.00        0.18      2.05 o 
   2   7   5       59.71       62.93      4.67 o 
   3   7   5      153.11      153.11      6.27 o 
   4   7   5        7.98        6.33      3.73 o 
   5   7   5        0.22       -0.40      1.67 o 
   6   7   5       87.98       83.06      5.25 o 
   7   7   5        0.06        0.56      2.16 o 
   8   7   5        2.82       -0.94      2.39 o 
   9   7   5       28.03       22.14      3.27 o 
  10   7   5        3.00        1.06      2.38 o 
 -12   8   5       11.73       15.81      3.53 o 
 -11   8   5       13.67       13.47      2.81 o 
 -10   8   5        0.52       -2.01      2.22 o 
  -9   8   5        0.15       -0.17      2.09 o 
  -8   8   5        2.07       -0.60      2.53 o 
  -7   8   5       19.86       17.18      3.09 o 
  -6   8   5        1.58       -2.17      2.17 o 
  -5   8   5       18.16       16.08      2.84 o 
  -4   8   5      207.68      213.46     10.15 o 
  -3   8   5      373.20      385.02     10.83 o 
  -2   8   5      173.50      176.69      7.05 o 
  -1   8   5        0.07       -3.69      3.69 o 
   0   8   5        3.33        2.45      2.29 o 
   1   8   5       17.87        8.05      2.85 o 
   2   8   5      233.98      229.43     22.34 o 
   3   8   5      212.63      207.53      7.75 o 
   4   8   5       60.48       64.73      5.04 o 
   5   8   5        4.35        2.98      2.56 o 
   6   8   5        1.58       -2.70      2.70 o 
   7   8   5        4.78        4.29      4.38 o 
   8   8   5        0.06       -2.77      2.77 o 
  -9   9   5        0.11       -3.56      3.56 o 
  -8   9   5        0.41        0.20      3.66 o 
  -7   9   5        8.16        7.68      3.48 o 
  -6   9   5        1.80       -0.30      3.16 o 
  -5   9   5      124.11      116.83      7.12 o 
  -4   9   5        4.94        9.64      4.51 o 
  -3   9   5       64.76       68.89      7.14 o 
  -2   9   5       25.86       25.39      5.29 o 
  -1   9   5       20.81       18.61      3.52 o 
   0   9   5        3.71       -0.98      3.10 o 
   1   9   5        0.34       -0.03      2.42 o 
   2   9   5        4.07        4.90      3.07 o 
   3   9   5        1.42       -0.66      2.64 o 
   4   9   5       68.58       53.50      4.90 o 
 -20   0   6      142.38      151.51     10.82 o 
 -19   0   6      216.83      228.05      8.43 o 
 -18   0   6       45.35       47.78      4.32 o 
 -17   0   6      105.73      114.53      5.42 o 
 -16   0   6       35.67       21.59      2.87 o 
 -15   0   6        6.56        5.60      3.01 o 
 -14   0   6       19.03       20.21      2.57 o 
 -13   0   6        2.82        0.90      1.45 o 
 -12   0   6       71.47       73.19      3.91 o 
 -11   0   6     2302.81     2151.64     29.86 o 
 -10   0   6     1694.49     1540.01     22.14 o 
  -9   0   6      216.35      178.72      4.94 o 
  -8   0   6        1.10        0.77      0.70 o 
  -7   0   6      121.41       83.77      2.69 o 
  -6   0   6      741.11      743.90      9.78 o 
  -5   0   6      348.97      340.17      6.39 o 
  -4   0   6     6251.01     7074.66     66.42 o 
  -3   0   6     2779.54     3196.65     34.35 o 
  -2   0   6     3378.95     3597.67     44.71 o 
  -1   0   6     1316.94     1341.53     18.39 o 
   0   0   6      752.24      729.62     13.36 o 
   1   0   6      258.11      267.08      5.31 o 
   2   0   6      607.20      686.55      9.05 o 
   3   0   6       11.95       17.50      1.50 o 
   4   0   6        4.47        3.29      0.93 o 
   5   0   6       62.73       71.91      4.37 o 
   6   0   6      269.39      244.44      7.96 o 
   7   0   6       59.78       53.39      5.18 o 
   8   0   6       96.34       86.46      4.46 o 
   9   0   6      212.85      186.04      6.29 o 
  10   0   6        3.23        5.36      2.34 o 
  11   0   6       85.59       76.15      6.57 o 
  12   0   6        3.28        4.36      3.75 o 
  13   0   6        3.80        1.48      3.90 o 
  14   0   6       87.66       91.42     19.99 o 
  15   0   6        2.41       -2.02      4.07 o 
 -20   1   6        9.63       14.52      2.25 o 
 -19   1   6       13.48       17.72      2.41 o 
 -18   1   6       18.23       15.14      2.06 o 
 -17   1   6        4.50        1.88      1.41 o 
 -16   1   6       64.04       51.06      3.04 o 
 -15   1   6       26.51       23.36      2.19 o 
 -14   1   6        2.25        0.75      1.12 o 
 -13   1   6       20.58       15.45      1.64 o 
 -12   1   6      461.14      427.01      6.45 o 
 -11   1   6      136.29      130.03      3.29 o 
 -10   1   6      756.91      712.51      9.30 o 
  -9   1   6       25.81       28.14      1.41 o 
  -8   1   6       18.27       16.84      1.24 o 
  -7   1   6      151.95      150.99      3.16 o 
  -6   1   6        9.16       15.35      0.93 o 
  -5   1   6       38.82       47.09      1.50 o 
  -4   1   6      419.35      461.26      5.57 o 
  -3   1   6       23.70       25.53      1.01 o 
  -2   1   6        0.09       -0.44      0.44 o 
  -1   1   6       64.90       61.52      2.00 o 
   0   1   6       15.19       22.76      1.25 o 
   1   1   6        7.55        7.01      1.03 o 
   2   1   6        3.05        2.94      0.89 o 
   3   1   6      265.20      289.78      4.37 o 
   4   1   6       57.24       64.61      2.49 o 
   5   1   6        4.70        2.14      1.03 o 
   6   1   6      103.26      104.31      3.40 o 
   7   1   6       57.68       46.75      2.62 o 
   8   1   6       67.05       52.59      2.66 o 
   9   1   6       49.05       44.09      2.50 o 
  10   1   6        5.03        3.76      1.70 o 
  11   1   6        1.01        0.07      2.06 o 
  12   1   6       13.05        9.45      2.79 o 
  13   1   6      151.43      175.00      7.45 o 
  14   1   6      124.21      139.33      9.86 o 
  15   1   6       33.87       27.01      4.07 o 
 -20   2   6      313.21      358.33     10.20 o 
 -19   2   6        0.90       -0.94      1.78 o 
 -18   2   6       69.83       71.15      3.62 o 
 -17   2   6        3.59        3.46      1.75 o 
 -16   2   6       25.42       19.05      1.99 o 
 -15   2   6        7.30        5.11      1.40 o 
 -14   2   6        3.37        3.83      1.26 o 
 -13   2   6       70.50       69.50      2.96 o 
 -12   2   6      265.98      245.65      4.69 o 
 -11   2   6       53.06       54.75      2.45 o 
 -10   2   6      840.53      825.78      9.65 o 
  -9   2   6       90.41       91.03      2.78 o 
  -8   2   6       22.79       22.06      2.22 o 
  -7   2   6        3.51        2.58      0.69 o 
  -6   2   6        0.61        1.69      0.66 o 
  -5   2   6      977.37     1117.00     11.23 o 
  -4   2   6        3.79        7.93      0.82 o 
  -3   2   6      115.99      122.63      2.55 o 
  -2   2   6     2236.25     2377.16     22.06 o 
  -1   2   6      845.65      871.13     11.04 o 
   0   2   6      143.55      141.38      3.86 o 
   1   2   6      137.14      131.06      3.00 o 
   2   2   6        3.24        4.25      0.96 o 
   3   2   6      309.54      342.59      5.61 o 
   4   2   6       88.01      107.44      4.05 o 
   5   2   6       99.32       92.29      3.13 o 
   6   2   6       94.09       73.13      2.94 o 
   7   2   6       72.54       59.32      2.83 o 
   8   2   6       31.68       21.32      2.35 o 
   9   2   6        1.18       -0.95      1.38 o 
  10   2   6      223.79      220.03      7.98 o 
  11   2   6       61.33       57.91      3.49 o 
  12   2   6      100.54       98.31      7.61 o 
  13   2   6       87.20       93.17      6.56 o 
  14   2   6        5.92       -0.57      3.59 o 
  15   2   6        0.00       -3.35      3.35 o 
 -19   3   6       16.18       18.22      2.90 o 
 -18   3   6       16.27       18.72      3.64 o 
 -17   3   6        0.18        0.49      1.72 o 
 -16   3   6       25.22       23.86      2.74 o 
 -15   3   6       58.45       59.18      3.78 o 
 -14   3   6       65.79       54.44      3.52 o 
 -13   3   6      486.95      460.97      8.84 o 
 -12   3   6     1589.35     1513.94     34.77 o 
 -11   3   6      167.35      184.69      4.95 o 
 -10   3   6      277.97      278.98      5.95 o 
  -9   3   6      214.54      220.15      5.03 o 
  -8   3   6       26.29       29.96      2.36 o 
  -7   3   6        0.32        0.18      0.57 o 
  -5   3   6       46.37       59.86      6.84 o 
  -4   3   6       41.61       44.26      1.96 o 
  -3   3   6        1.71        0.63      0.66 o 
   0   3   6       11.42       11.19      1.24 o 
   1   3   6       71.56       71.35      3.48 o 
   2   3   6       49.01       42.46      2.32 o 
   3   3   6      242.58      245.56      5.27 o 
   4   3   6       17.54       16.20      1.74 o 
   5   3   6      100.68      116.50      3.65 o 
   6   3   6      177.70      153.11      4.76 o 
   7   3   6        2.52        6.62      1.89 o 
   8   3   6      124.54      107.13      6.39 o 
   9   3   6       44.33       29.97      3.59 o 
  10   3   6       48.61       43.59      4.39 o 
  11   3   6       37.43       29.12      4.50 o 
  12   3   6      163.13      168.69      9.59 o 
  13   3   6       11.21        7.90      4.01 o 
  14   3   6        0.54       -3.43      3.43 o 
 -18   4   6        2.08        4.21      2.13 o 
 -17   4   6        2.29        3.66      2.05 o 
 -16   4   6        5.51        3.70      2.41 o 
 -15   4   6       53.44       44.92      4.36 o 
 -14   4   6       91.80       89.49      4.39 o 
 -13   4   6       26.63       29.16      2.65 o 
 -12   4   6        0.58        1.45      1.33 o 
 -11   4   6       67.90       64.96      3.23 o 
 -10   4   6      270.61      284.06      5.72 o 
  -9   4   6      236.83      239.10      5.07 o 
  -8   4   6        8.04        8.20      2.13 o 
  -7   4   6       14.17       18.89      2.09 o 
  -6   4   6       11.36       11.29      1.91 o 
  -5   4   6        4.51        3.36      1.17 o 
  -4   4   6       78.02       79.73      3.01 o 
  -3   4   6        0.46        0.85      1.02 o 
  -2   4   6       61.88       66.67      3.33 o 
  -1   4   6       85.22       63.59      6.07 o 
   0   4   6      231.48      236.77      6.40 o 
   1   4   6       88.10       90.58      4.30 o 
   2   4   6        5.72        4.85      1.98 o 
   3   4   6        2.86        5.07      2.11 o 
   4   4   6       79.50       82.41      4.52 o 
   5   4   6      772.73      718.09     13.43 o 
   6   4   6       95.38       80.67      3.36 o 
   7   4   6        2.59       -1.50      2.27 o 
   8   4   6        7.74        2.02      5.34 o 
   9   4   6       59.28       48.79      5.08 o 
  10   4   6        7.34        5.84      3.54 o 
  11   4   6      127.26      103.77      8.01 o 
  12   4   6       19.74       11.77      4.61 o 
  13   4   6       22.70       27.82      5.52 o 
 -17   5   6        2.02        1.05      2.02 o 
 -16   5   6        2.23        2.00      2.08 o 
 -15   5   6       18.99       16.47      3.27 o 
 -14   5   6        5.94        3.22      2.01 o 
 -13   5   6      284.10      290.13      7.58 o 
 -12   5   6       33.83       29.10      2.94 o 
 -11   5   6        4.66        7.17      1.91 o 
 -10   5   6      176.30      179.25      5.50 o 
  -9   5   6        5.61        9.00      1.97 o 
  -8   5   6       74.32       72.58      3.86 o 
  -7   5   6        9.19        9.79      2.59 o 
  -6   5   6       58.24       64.53      3.54 o 
  -5   5   6        1.91        2.88      1.32 o 
  -4   5   6        3.53        5.59      1.41 o 
  -3   5   6      313.24      318.99      6.03 o 
  -2   5   6        3.02        5.31      1.81 o 
  -1   5   6        3.05        1.30      2.23 o 
   0   5   6       61.29       59.33      4.01 o 
   1   5   6       52.21       53.76      3.77 o 
   2   5   6       19.97       19.95      3.51 o 
   3   5   6        0.89       -0.93      2.10 o 
   4   5   6       20.02       21.14      2.92 o 
   5   5   6      179.29      174.15      7.54 o 
   6   5   6        0.15       -0.74      1.57 o 
   7   5   6       74.35       61.46      3.78 o 
   8   5   6       60.33       44.37      3.40 o 
   9   5   6        1.44        1.12      2.53 o 
  10   5   6        0.52       -2.20      2.20 o 
  11   5   6       18.88       11.67      5.34 o 
  12   5   6       10.57        8.02      6.63 o 
 -16   6   6        1.77        2.94      2.37 o 
 -15   6   6        0.01        1.74      2.14 o 
 -14   6   6      134.89      134.56      5.70 o 
 -13   6   6        0.13        1.81      2.07 o 
 -12   6   6       11.35       12.96      2.54 o 
 -11   6   6       95.10      101.93      4.96 o 
 -10   6   6       11.44        8.42      2.22 o 
  -9   6   6       50.23       48.49      3.51 o 
  -8   6   6       31.82       35.06      3.07 o 
  -7   6   6        0.37        0.55      1.57 o 
  -6   6   6       23.81       22.26      3.59 o 
  -5   6   6       18.13       19.32      2.39 o 
  -4   6   6       24.34       26.95      2.35 o 
  -3   6   6       88.04       87.48      8.02 o 
  -2   6   6      954.23      947.11     21.24 o 
  -1   6   6       14.67       11.77      2.82 o 
   0   6   6      324.41      352.26      8.98 o 
   1   6   6       24.61       27.45      3.28 o 
   2   6   6       25.28       30.65      3.44 o 
   3   6   6       17.10       20.16      3.79 o 
   4   6   6      109.76       92.63      6.08 o 
   5   6   6      165.45      166.48     11.28 o 
   6   6   6       51.19       48.35      4.15 o 
   7   6   6       14.76       21.16      5.45 o 
   8   6   6        0.40       -1.37      4.06 o 
   9   6   6        5.53        9.09      3.78 o 
  10   6   6        0.98       -1.42      2.84 o 
  11   6   6       22.05       24.04      4.15 o 
 -14   7   6       97.82       81.89      5.17 o 
 -13   7   6        7.59        6.39      2.43 o 
 -12   7   6       30.09       34.44      3.52 o 
 -11   7   6        8.38        6.44      2.32 o 
 -10   7   6        5.50        5.59      2.25 o 
  -9   7   6       11.00       13.85      2.47 o 
  -8   7   6        8.08        5.21      2.09 o 
  -7   7   6       62.45       59.65      4.01 o 
  -6   7   6        0.01       -1.69      1.69 o 
  -5   7   6      100.19       92.29      5.20 o 
  -4   7   6      190.11      202.24      7.11 o 
  -3   7   6       12.60       18.22      3.84 o 
  -2   7   6        1.90       -0.96      3.53 o 
  -1   7   6        9.75        7.59      2.55 o 
   0   7   6       17.87       22.29      3.26 o 
   1   7   6        1.50       -1.20      2.06 o 
   2   7   6       87.79       91.43      5.55 o 
   3   7   6        2.24       -0.03      2.36 o 
   4   7   6        2.76        0.06      3.76 o 
   5   7   6        0.55        1.41      2.45 o 
   6   7   6        1.32        2.87      3.31 o 
   7   7   6       70.80       66.66      7.16 o 
   8   7   6       22.67       16.82      6.09 o 
   9   7   6       12.06       11.16      4.05 o 
 -12   8   6       15.81       16.49      3.00 o 
 -11   8   6       47.53       51.85      4.66 o 
 -10   8   6       94.69       94.73      5.37 o 
  -9   8   6        7.81        6.72      3.64 o 
  -8   8   6        0.00       -2.07      2.07 o 
  -7   8   6        7.95        3.89      4.47 o 
  -6   8   6        0.34       -1.03      3.39 o 
  -5   8   6       21.81       12.19      7.27 o 
  -4   8   6        2.11        4.70      6.41 o 
  -3   8   6      637.00      638.70     14.07 o 
  -2   8   6       12.29       11.98      3.11 o 
  -1   8   6      113.03      110.52      6.00 o 
   0   8   6        1.39        0.27      4.32 o 
   1   8   6        0.35        1.60      2.55 o 
   2   8   6       44.77       36.41      5.36 o 
   3   8   6       20.50        8.88      3.07 o 
   4   8   6       44.42       47.67      4.69 o 
   5   8   6        1.09       -0.82      2.73 o 
   6   8   6        0.43        1.32      4.17 o 
   7   8   6       52.46       48.54      6.00 o 
  -8   9   6        6.85       11.58      4.50 o 
  -7   9   6        0.45       -4.06      6.84 o 
  -6   9   6        3.60        5.34      7.48 o 
  -5   9   6        4.92       -5.13      6.41 o 
  -4   9   6       25.45       13.23      4.93 o 
  -3   9   6        7.54       10.12      4.57 o 
  -2   9   6        5.60        3.70      2.90 o 
  -1   9   6        0.00       -2.52      2.52 o 
   0   9   6        0.03        2.87      2.74 o 
   1   9   6        1.46       -0.29      2.62 o 
   2   9   6        6.46        1.82      4.96 o 
   3   9   6       59.73       48.86      4.86 o 
 -20   1   7        7.70        7.17      2.04 o 
 -19   1   7       15.34       19.09      2.33 o 
 -18   1   7      235.03      261.57      6.69 o 
 -17   1   7        1.48        3.25      1.52 o 
 -16   1   7       52.06       50.08      2.89 o 
 -15   1   7        0.03       -1.16      1.26 o 
 -14   1   7        2.58        2.05      1.18 o 
 -13   1   7      130.59      135.36      5.09 o 
 -12   1   7      119.97      114.35      4.16 o 
 -11   1   7     2891.43     2807.41     26.74 o 
 -10   1   7     1211.11     1183.85     12.78 o 
  -9   1   7       44.69       36.47      1.63 o 
  -8   1   7      773.27      716.58      7.03 o 
  -7   1   7      369.66      334.83      4.07 o 
  -6   1   7      279.18      242.71      3.45 o 
  -5   1   7      493.76      580.44      5.81 o 
  -4   1   7      122.55      145.62      2.62 o 
  -3   1   7       11.17        7.37      0.77 o 
  -2   1   7       17.93       16.17      1.03 o 
  -1   1   7      237.65      176.85      4.78 o 
   0   1   7       87.13       96.20      4.87 o 
   1   1   7        0.07        0.32      0.81 o 
   2   1   7      116.32      117.21      3.17 o 
   3   1   7      333.67      341.77      5.63 o 
   4   1   7       73.00       70.50      3.11 o 
   5   1   7       26.87       32.60      2.25 o 
   6   1   7       39.31       37.97      2.43 o 
   7   1   7      283.42      255.45      5.51 o 
   8   1   7      507.10      491.19      7.48 o 
   9   1   7        1.67        0.05      1.63 o 
  10   1   7       59.76       47.48      2.81 o 
  11   1   7       85.07       77.30      4.76 o 
  12   1   7      153.00      167.59      7.27 o 
  13   1   7       16.09       14.88      3.28 o 
  14   1   7       53.37       49.32      7.47 o 
 -19   2   7       30.44       37.49      3.30 o 
 -18   2   7      102.27      102.04      4.64 o 
 -17   2   7        5.31        6.07      1.88 o 
 -16   2   7        6.73        7.85      1.63 o 
 -15   2   7       79.54       71.72      4.60 o 
 -14   2   7       11.47        9.83      1.66 o 
 -13   2   7       40.47       38.73      2.28 o 
 -12   2   7       60.93       54.60      2.57 o 
 -11   2   7        4.92        5.14      1.18 o 
 -10   2   7      689.73      680.26      9.08 o 
  -9   2   7      446.34      428.75      5.70 o 
  -8   2   7       33.99       32.93      1.61 o 
  -7   2   7        3.83        6.30      0.92 o 
  -6   2   7      240.63      241.97      3.50 o 
  -5   2   7        3.07        6.32      0.77 o 
  -4   2   7       35.55       41.52      1.65 o 
  -3   2   7     1904.37     2074.56     19.62 o 
  -2   2   7      178.44      170.69      3.07 o 
  -1   2   7        1.98        2.37      0.68 o 
   0   2   7     1702.32     1637.95     29.10 o 
   1   2   7      673.32      688.28      9.93 o 
   2   2   7       95.14       92.76      3.32 o 
   3   2   7       77.35       78.68      2.89 o 
   4   2   7       16.94       20.48      1.64 o 
   5   2   7        3.39        2.34      1.34 o 
   6   2   7      518.49      445.52      7.30 o 
   7   2   7       24.82       15.48      2.23 o 
   8   2   7      145.84      139.15      4.85 o 
   9   2   7        4.27        2.63      1.81 o 
  10   2   7        0.02       -2.12      2.12 o 
  11   2   7        6.40        4.18      2.45 o 
  12   2   7        9.37       14.69      5.00 o 
  13   2   7       67.49       62.13      5.83 o 
  14   2   7        8.24       -3.69      3.69 o 
 -19   3   7       81.02       94.16      5.28 o 
 -18   3   7       34.19       32.68      3.35 o 
 -17   3   7      114.53      130.19      5.24 o 
 -16   3   7        7.14        6.94      1.99 o 
 -15   3   7       66.24       55.38      3.69 o 
 -14   3   7        1.79        1.02      1.46 o 
 -13   3   7        3.87        3.96      1.57 o 
 -12   3   7      908.87      893.67     13.43 o 
 -11   3   7       60.44       53.16      3.10 o 
 -10   3   7       86.00       87.95      3.76 o 
  -9   3   7       30.36       28.08      2.62 o 
  -8   3   7       30.42       29.53      1.91 o 
  -7   3   7      249.50      238.97      4.56 o 
  -6   3   7       12.70        4.56      2.23 o 
  -5   3   7        5.54        5.47      1.91 o 
  -4   3   7       18.44       22.70      2.18 o 
  -3   3   7        1.22       -0.10      0.59 o 
  -2   3   7      452.50      307.94     18.49 o 
  -1   3   7       19.97       19.42      2.81 o 
   0   3   7      160.70      154.94      7.57 o 
   1   3   7      122.74      135.62      4.88 o 
   2   3   7      129.66      138.80      5.00 o 
   3   3   7       48.66       48.21      3.40 o 
   4   3   7      167.17      160.06      4.75 o 
   5   3   7       85.48       94.55      3.97 o 
   6   3   7       95.12       84.63      4.48 o 
   7   3   7       27.37       23.04      3.49 o 
   8   3   7        0.04       -0.35      2.17 o 
   9   3   7        6.04        6.00      2.92 o 
  10   3   7       24.29       22.30      3.48 o 
  11   3   7        2.63       -1.22      2.58 o 
  12   3   7       20.57       22.08      5.13 o 
  13   3   7        0.98       -4.06      4.06 o 
 -18   4   7       21.74       22.71      3.12 o 
 -17   4   7       62.48       57.72      4.07 o 
 -16   4   7        2.72        0.34      1.74 o 
 -15   4   7        4.10        6.71      2.35 o 
 -14   4   7       89.94       80.63      6.26 o 
 -13   4   7      135.53      142.37      4.49 o 
 -12   4   7       13.04       12.33      2.17 o 
 -11   4   7       42.93       42.83      4.41 o 
 -10   4   7        9.87       10.00      1.89 o 
  -9   4   7      285.20      282.14      6.65 o 
  -8   4   7      177.64      175.44      5.10 o 
  -7   4   7        0.08       -0.38      1.24 o 
  -6   4   7        0.83        1.52      3.09 o 
  -5   4   7       84.30       78.09      3.40 o 
  -4   4   7       11.16       11.89      1.54 o 
  -3   4   7        1.74       -0.15      1.08 o 
  -2   4   7     1947.83     2049.18     36.87 o 
  -1   4   7     1803.65     1811.24     41.79 o 
   0   4   7      584.93      621.99     15.18 o 
   1   4   7       37.72       39.96      7.80 o 
   2   4   7      100.53      114.26      5.11 o 
   3   4   7       50.04       47.62      4.20 o 
   4   4   7      145.68      163.17      4.95 o 
   5   4   7      130.07      107.08      4.90 o 
   6   4   7        3.84        4.53      2.13 o 
   7   4   7       18.57       18.77      2.80 o 
   8   4   7        4.40        4.70      4.06 o 
   9   4   7       17.33        9.41      5.13 o 
  10   4   7        1.69       -2.03      5.24 o 
  11   4   7      272.93      286.10     14.22 o 
  12   4   7       45.03       49.39      6.57 o 
 -17   5   7        1.06        3.10      2.30 o 
 -16   5   7       18.62       24.06      3.22 o 
 -15   5   7       44.72       35.33      3.50 o 
 -14   5   7       32.96       33.10      3.39 o 
 -13   5   7      688.67      634.81     15.95 o 
 -12   5   7        5.97        4.83      2.94 o 
 -11   5   7        5.50        5.12      1.88 o 
 -10   5   7      302.73      299.17      7.31 o 
  -9   5   7        0.75        1.80      1.60 o 
  -8   5   7        0.00        0.13      1.47 o 
  -7   5   7       36.23       37.56      3.33 o 
  -6   5   7       33.18       35.83      2.80 o 
  -5   5   7        8.91        9.62      1.64 o 
  -4   5   7       82.52       81.53      3.31 o 
  -3   5   7      204.34      218.29      8.55 o 
  -2   5   7      261.81      261.71     10.26 o 
  -1   5   7       49.78       46.41      4.72 o 
   0   5   7        1.05        1.24      2.23 o 
   1   5   7       40.68       35.82      7.59 o 
   2   5   7       42.68       42.40      4.92 o 
   3   5   7        8.20        6.21      2.40 o 
   4   5   7       33.81       35.50      3.53 o 
   5   5   7       13.72       10.95      2.60 o 
   6   5   7        9.78        0.46      2.36 o 
   7   5   7        4.83       -2.57      2.57 o 
   8   5   7        3.50       -2.40      2.40 o 
   9   5   7       14.00        4.06      4.49 o 
  10   5   7       40.23       31.13      5.29 o 
  11   5   7        2.78        1.02      3.74 o 
 -16   6   7        0.17       -0.70      2.14 o 
 -15   6   7       25.49       25.27      3.29 o 
 -14   6   7       23.91       26.16      3.31 o 
 -13   6   7        0.56        0.44      1.97 o 
 -12   6   7        0.21        0.39      2.75 o 
 -11   6   7        2.52        4.55      2.44 o 
 -10   6   7       53.02       53.08      4.20 o 
  -9   6   7       14.12       10.74      2.44 o 
  -8   6   7      195.94      188.79      5.88 o 
  -7   6   7        9.58        6.51      2.16 o 
  -6   6   7        6.43        4.95      1.77 o 
  -5   6   7       12.92        9.98      1.87 o 
  -4   6   7        6.22        5.52      2.97 o 
  -3   6   7      167.06      157.89      7.75 o 
  -2   6   7      758.88      754.72     18.55 o 
  -1   6   7       13.58       11.04      3.32 o 
   0   6   7       15.57       13.16      3.49 o 
   1   6   7       10.74        8.37      4.06 o 
   2   6   7       13.12       17.12      2.88 o 
   3   6   7       16.05        8.26      2.69 o 
   4   6   7       51.67       45.95      4.12 o 
   5   6   7      104.82       95.49      5.51 o 
   6   6   7       57.99       54.65     11.12 o 
   7   6   7        3.32       -0.53      3.95 o 
   8   6   7        0.72       -0.03      3.31 o 
   9   6   7       49.82       60.92      6.42 o 
  10   6   7       30.78       24.58      7.05 o 
 -14   7   7       11.47       10.74      2.99 o 
 -13   7   7       39.88       34.40      3.67 o 
 -12   7   7      142.48      144.27      6.03 o 
 -11   7   7       95.04       91.04      7.71 o 
 -10   7   7       65.98       61.84      4.35 o 
  -9   7   7       12.63       17.23      3.09 o 
  -8   7   7        0.00       -0.79      1.86 o 
  -7   7   7        3.12        0.46      1.83 o 
  -6   7   7       27.15       23.05      2.84 o 
  -5   7   7        3.86        3.80      3.08 o 
  -4   7   7       11.90       14.89      3.79 o 
  -3   7   7      286.63      314.53     11.69 o 
  -2   7   7        0.46       -0.06      2.59 o 
  -1   7   7       25.77       22.10      4.21 o 
   0   7   7        0.45       -0.27      2.78 o 
   1   7   7       40.81       34.29      3.91 o 
   2   7   7        2.34       -0.18      2.31 o 
   3   7   7        1.75        3.17      2.40 o 
   4   7   7        7.17        7.17      2.86 o 
   5   7   7       60.13       56.08      4.79 o 
   6   7   7       14.32        8.57      3.05 o 
   7   7   7       12.71       14.40      4.16 o 
   8   7   7       20.77       13.27      4.20 o 
 -11   8   7        1.86        0.36      2.35 o 
 -10   8   7        6.98        3.82      2.48 o 
  -9   8   7       65.90       66.94      4.65 o 
  -8   8   7        0.74       -0.80      2.21 o 
  -7   8   7       30.54       17.75      5.77 o 
  -6   8   7        1.38       -4.70      5.77 o 
  -5   8   7        0.81        2.78      6.41 o 
  -4   8   7       33.64       30.14      8.34 o 
  -3   8   7      103.57      118.77      8.06 o 
  -2   8   7       67.05       70.92      6.92 o 
  -1   8   7        4.10        2.88      3.14 o 
   0   8   7       50.73       54.70      4.83 o 
   1   8   7        0.39       -1.51      2.59 o 
   2   8   7       12.62        9.59      3.22 o 
   3   8   7        5.22        5.10      3.42 o 
   4   8   7        7.84        4.99      2.89 o 
   5   8   7        0.15       -3.34      3.71 o 
  -6   9   7       17.63       13.90      8.34 o 
  -5   9   7       75.39       63.28     11.76 o 
  -4   9   7      199.32      205.23     16.67 o 
  -3   9   7       10.92       -0.64      7.05 o 
  -2   9   7       43.47       28.08      5.10 o 
  -1   9   7        7.00        7.93      3.33 o 
   0   9   7        7.07        7.19      3.23 o 
 -20   0   8        0.67        3.24      2.67 o 
 -19   0   8      147.75      156.22      6.89 o 
 -18   0   8        1.87        8.42      2.55 o 
 -17   0   8        0.13       -1.17      1.89 o 
 -16   0   8      151.61      155.44      6.08 o 
 -15   0   8        6.46        6.13      2.05 o 
 -14   0   8      311.62      296.07      8.01 o 
 -13   0   8        0.00       -1.04      1.47 o 
 -12   0   8        5.46        4.77      1.79 o 
 -11   0   8       66.29       65.11      3.80 o 
 -10   0   8      755.88      733.35     11.79 o 
  -9   0   8     1027.49     1019.06     14.22 o 
  -8   0   8      219.18      215.63      5.69 o 
  -7   0   8       96.45      107.42      3.21 o 
  -6   0   8        0.11        1.56      1.03 o 
  -5   0   8      269.19      270.22      5.00 o 
  -4   0   8      107.10      117.13      4.58 o 
  -3   0   8      410.97      442.87      8.10 o 
  -2   0   8        7.74        7.66      1.38 o 
  -1   0   8      346.94      325.43     22.66 o 
   0   0   8     1786.66     1821.68     30.59 o 
   1   0   8     1918.73     1809.06     71.19 o 
   2   0   8     2024.13     2034.06     34.61 o 
   3   0   8        4.31        4.71      2.19 o 
   4   0   8       12.82       22.98      3.10 o 
   5   0   8       69.36       67.85      4.91 o 
   6   0   8        4.02        2.58      2.21 o 
   7   0   8     1032.97      936.20     16.26 o 
   8   0   8       64.77       64.95      6.29 o 
   9   0   8       20.08       21.18      3.14 o 
  10   0   8      102.37       98.61      8.53 o 
  11   0   8       53.77       47.46      6.52 o 
  12   0   8        4.25        3.02      8.55 o 
  13   0   8      247.85      306.98     16.67 o 
 -20   1   8        5.38        3.24      2.39 o 
 -19   1   8        0.04        0.93      1.66 o 
 -18   1   8      114.57      123.60      4.28 o 
 -17   1   8      270.00      295.33      6.18 o 
 -16   1   8       17.76       21.12      2.05 o 
 -15   1   8       59.61       59.45      3.02 o 
 -14   1   8       12.53       12.40      1.64 o 
 -13   1   8       67.93       66.30      2.93 o 
 -12   1   8       55.31       54.10      2.59 o 
 -11   1   8     2625.64     2547.61     24.67 o 
 -10   1   8      810.76      775.17      9.40 o 
  -9   1   8        3.18        2.37      0.80 o 
  -8   1   8      602.37      577.00      6.19 o 
  -7   1   8        7.92        8.27      0.94 o 
  -6   1   8        0.40        1.36      0.73 o 
  -5   1   8        0.11        2.70      0.70 o 
  -4   1   8      489.41      550.11      5.48 o 
  -3   1   8        3.00        4.08      0.73 o 
  -2   1   8      389.55      380.16      5.80 o 
  -1   1   8      445.72      427.15      7.04 o 
   0   1   8       43.27       47.43      2.78 o 
   1   1   8      415.99      412.15      7.04 o 
   2   1   8       14.31       15.18      1.75 o 
   3   1   8        6.65        6.47      1.52 o 
   4   1   8       22.68       21.08      2.12 o 
   5   1   8       30.80       27.45      2.23 o 
   6   1   8       41.95       41.78      2.66 o 
   7   1   8      162.74      155.40      4.57 o 
   8   1   8        2.14       -1.45      1.45 o 
   9   1   8       60.97       57.09      3.25 o 
  10   1   8        2.02        0.44      2.25 o 
  11   1   8       10.86        7.04      3.50 o 
  12   1   8        3.74       -3.26      3.26 o 
  13   1   8       58.70       52.37      5.75 o 
 -19   2   8        0.04        0.84      1.91 o 
 -18   2   8        7.57        8.62      2.15 o 
 -17   2   8       39.98       48.01      3.33 o 
 -16   2   8        7.10        5.01      1.91 o 
 -15   2   8       60.89       62.49      3.53 o 
 -14   2   8       17.82       22.06      2.65 o 
 -13   2   8      206.56      195.83      4.45 o 
 -12   2   8       39.37       39.57      2.41 o 
 -11   2   8      276.51      268.24      7.00 o 
 -10   2   8       11.48       13.75      1.52 o 
  -9   2   8      483.37      497.81      6.48 o 
  -8   2   8      230.37      215.84      3.80 o 
  -7   2   8        0.06        0.85      0.69 o 
  -6   2   8       53.78       72.01      1.98 o 
  -5   2   8        0.05       -0.67      0.67 o 
  -4   2   8        2.59        0.85      0.68 o 
  -3   2   8      241.05      249.42      5.94 o 
  -2   2   8      157.42      158.95      4.47 o 
  -1   2   8      932.26      915.29     14.89 o 
   0   2   8      516.62      474.24      7.03 o 
   1   2   8      224.31      218.08      4.79 o 
   2   2   8      164.91      172.53      4.09 o 
   3   2   8      263.56      286.49      5.47 o 
   4   2   8       65.98       62.69      4.50 o 
   5   2   8        1.28        4.11      1.69 o 
   6   2   8      220.93      193.03      5.55 o 
   7   2   8        3.86        2.20      1.78 o 
   8   2   8       52.20       48.22      5.40 o 
   9   2   8       36.04       26.14      2.65 o 
  10   2   8        4.50        2.30      2.45 o 
  11   2   8        7.03        2.99      2.44 o 
  12   2   8       59.49       64.85      9.19 o 
  13   2   8        6.52        5.56      3.90 o 
 -19   3   8      141.82      150.84      6.05 o 
 -18   3   8        6.37        3.94      2.11 o 
 -17   3   8       28.49       30.18      4.07 o 
 -16   3   8       41.35       48.56      4.35 o 
 -15   3   8        0.05        0.28      1.57 o 
 -14   3   8      157.64      155.57      5.22 o 
 -13   3   8      104.51      106.67      4.23 o 
 -12   3   8      141.27      144.15      4.69 o 
 -11   3   8      558.46      541.28      9.44 o 
 -10   3   8      324.84      329.87      6.82 o 
  -9   3   8     1570.09     1529.40     17.78 o 
  -8   3   8      234.29      230.72      4.87 o 
  -7   3   8       58.97       64.85      2.88 o 
  -6   3   8      115.55      106.14      3.54 o 
  -5   3   8      108.94      108.16      3.07 o 
  -4   3   8       92.90       96.15      2.88 o 
  -3   3   8      846.38      892.29     13.00 o 
  -2   3   8        3.27        5.51      1.76 o 
  -1   3   8      128.91      128.98      5.91 o 
   0   3   8       84.24       87.15      4.30 o 
   1   3   8      116.58      114.71      4.84 o 
   2   3   8       42.68       35.51      3.16 o 
   3   3   8       88.98       82.89      5.25 o 
   4   3   8       34.48       33.94      3.12 o 
   5   3   8        5.30       10.92      2.77 o 
   6   3   8        3.16        2.78      2.42 o 
   7   3   8       93.44       82.77      9.83 o 
   8   3   8       61.40       62.82      5.23 o 
   9   3   8       85.80       81.17      5.33 o 
  10   3   8      119.90      117.86      6.62 o 
  11   3   8       19.65       22.08      3.66 o 
  12   3   8       40.88       41.38      6.27 o 
 -18   4   8       21.44       25.36      3.83 o 
 -17   4   8        0.01       -0.96      2.12 o 
 -16   4   8        1.21       -2.18      2.18 o 
 -15   4   8       30.61       35.86      3.81 o 
 -14   4   8       15.56       14.31      2.48 o 
 -13   4   8        7.62       11.39      2.22 o 
 -12   4   8        1.86        0.61      1.67 o 
 -11   4   8        3.27        5.22      1.75 o 
 -10   4   8       87.48       85.04      4.15 o 
  -9   4   8       16.83       19.07      2.32 o 
  -8   4   8       54.47       62.94      3.53 o 
  -7   4   8      126.15      126.19      4.36 o 
  -6   4   8       16.82       19.76      1.91 o 
  -5   4   8       29.71       29.45      2.15 o 
  -4   4   8        2.61        2.11      1.45 o 
  -3   4   8       13.00       13.43      2.97 o 
  -2   4   8       89.86       79.60     13.15 o 
  -1   4   8     1136.52     1118.28     23.12 o 
   0   4   8      276.42      282.05      7.67 o 
   1   4   8       80.93       87.90      4.75 o 
   2   4   8       48.29       40.81      3.56 o 
   3   4   8       42.16       46.78      3.81 o 
   4   4   8       64.49       52.45      4.02 o 
   5   4   8      110.03      100.36      4.93 o 
   6   4   8       15.51       15.49      3.40 o 
   7   4   8       17.74       14.40      4.38 o 
   8   4   8       34.94       38.33      4.75 o 
   9   4   8       14.83       16.46      5.56 o 
  10   4   8       87.46       81.90      7.45 o 
  11   4   8       76.76       92.87      6.31 o 
 -17   5   8       11.04        5.68      2.52 o 
 -16   5   8        9.32       12.89      2.96 o 
 -15   5   8       57.75       67.40      4.60 o 
 -14   5   8       13.89       14.91      2.89 o 
 -13   5   8       42.91       38.11      3.83 o 
 -12   5   8        0.99       -0.64      1.76 o 
 -11   5   8       12.96        6.19      1.98 o 
 -10   5   8       78.57       78.86      4.37 o 
  -9   5   8       93.74       90.31      5.12 o 
  -8   5   8       91.83       85.87      5.55 o 
  -7   5   8        0.14       -1.51      1.67 o 
  -6   5   8       49.23       50.40      3.84 o 
  -5   5   8       76.31       79.69      6.57 o 
  -4   5   8       41.35       36.60      4.31 o 
  -3   5   8      197.26      196.64     11.01 o 
  -2   5   8      106.13      105.92      6.60 o 
  -1   5   8        0.02       -0.72      3.85 o 
   0   5   8       44.20       44.68      7.27 o 
   1   5   8        1.22       -0.91      2.45 o 
   2   5   8        1.96       -2.08      2.08 o 
   3   5   8        0.96        0.19      2.45 o 
   4   5   8        3.44        1.26      3.85 o 
   5   5   8      183.97      189.71      7.84 o 
   6   5   8       23.17       17.36      3.78 o 
   7   5   8        5.58       10.48      4.49 o 
   8   5   8       43.94       40.19      7.27 o 
   9   5   8       64.33       72.04      9.83 o 
  10   5   8        0.56        7.48      4.26 o 
 -15   6   8        0.05        3.90      2.36 o 
 -14   6   8        8.38        4.16      2.53 o 
 -13   6   8       45.38       44.98      3.88 o 
 -12   6   8       12.32       13.68      2.54 o 
 -11   6   8        0.45       -1.71      1.71 o 
 -10   6   8       75.55       87.37      5.31 o 
  -9   6   8        0.44        0.97      2.19 o 
  -8   6   8        7.57        5.34      2.05 o 
  -7   6   8       49.88       50.71      3.56 o 
  -6   6   8       18.51       13.18      2.89 o 
  -5   6   8       55.72       66.30      8.07 o 
  -4   6   8        0.72        0.02      2.65 o 
  -3   6   8      322.99      320.44     11.29 o 
  -2   6   8        1.71        2.35      2.75 o 
  -1   6   8      697.05      706.59     36.13 o 
   0   6   8      162.27      177.38     11.22 o 
   1   6   8       21.33       18.29      3.95 o 
   2   6   8        0.04       -2.10      2.10 o 
   3   6   8       58.56       59.06      8.44 o 
   4   6   8       19.81       18.21      4.01 o 
   5   6   8       59.72       52.55      6.99 o 
   6   6   8        6.93        5.20      2.75 o 
   7   6   8       27.99       21.49      5.24 o 
   8   6   8       31.07       32.07      6.84 o 
   9   6   8       24.29       28.43      7.05 o 
 -13   7   8        1.28        5.98      2.48 o 
 -12   7   8       66.48       69.55      4.79 o 
 -11   7   8        0.04       -1.33      2.44 o 
 -10   7   8       81.25       74.01      4.70 o 
  -9   7   8      130.18      132.89      5.68 o 
  -8   7   8        0.00       -1.87      2.53 o 
  -7   7   8        3.45        0.99      3.14 o 
  -6   7   8        6.81        5.65      3.48 o 
  -5   7   8       21.29       16.03      6.84 o 
  -4   7   8      180.32      176.20      8.99 o 
  -3   7   8      108.62      113.68     12.29 o 
  -2   7   8       19.00       19.49      5.99 o 
  -1   7   8        7.58        9.06      3.43 o 
   0   7   8       14.42       22.65      8.12 o 
   1   7   8        6.06        6.63      3.56 o 
   2   7   8        0.61       -1.44      3.53 o 
   3   7   8        7.58        4.47      4.92 o 
   4   7   8       12.15       14.69      3.54 o 
   5   7   8        2.82        0.09      2.69 o 
   6   7   8       35.02       42.19      7.16 o 
   7   7   8       63.71       63.68      6.57 o 
 -10   8   8        0.08       -1.29      2.75 o 
  -9   8   8        9.82        8.38      3.39 o 
  -8   8   8       10.36        9.01      5.24 o 
  -7   8   8       10.01       13.25      7.48 o 
  -6   8   8       12.73       13.04      7.48 o 
  -5   8   8        3.87        4.28      6.84 o 
  -4   8   8       27.97       25.77      4.88 o 
  -3   8   8        0.15        0.83      3.24 o 
  -2   8   8        0.46        1.20      3.30 o 
  -1   8   8        0.02        4.64      3.46 o 
   0   8   8      140.35      135.26      8.89 o 
   1   8   8        7.32        1.10      3.43 o 
   2   8   8        7.25       -0.34      3.52 o 
   3   8   8        2.41       -0.53      4.56 o 
   4   8   8        7.39        6.50      4.28 o 
 -19   1   9        8.89        3.80      2.03 o 
 -18   1   9        1.80       -1.07      1.71 o 
 -17   1   9       38.44       40.11      2.80 o 
 -16   1   9       75.24       87.86      3.79 o 
 -15   1   9       35.11       41.75      2.59 o 
 -14   1   9       10.63       11.12      1.65 o 
 -13   1   9       28.18       27.28      2.03 o 
 -12   1   9      397.49      387.05      6.82 o 
 -11   1   9      852.68      850.11     10.41 o 
 -10   1   9      514.85      510.01      6.53 o 
  -9   1   9      653.95      623.97      7.14 o 
  -8   1   9      371.87      388.80      5.17 o 
  -7   1   9       44.92       35.17      1.68 o 
  -6   1   9      161.61      169.46      3.16 o 
  -5   1   9       15.91       19.26      1.55 o 
  -4   1   9       13.68       25.64      1.36 o 
  -3   1   9      121.33      122.19      3.00 o 
  -2   1   9      398.55      402.56      6.33 o 
  -1   1   9      997.90      979.29     11.96 o 
   0   1   9       22.96       23.51      1.99 o 
   1   1   9        2.95        4.83      1.51 o 
   2   1   9      640.77      650.00     10.39 o 
   3   1   9      729.22      746.09     11.62 o 
   4   1   9       53.17       53.78      3.24 o 
   5   1   9        5.37        2.81      2.01 o 
   6   1   9       16.63       12.83      2.12 o 
   7   1   9      123.26      116.43      6.23 o 
   8   1   9        3.90        0.06      1.70 o 
   9   1   9       98.74       88.57      4.23 o 
  10   1   9       21.26       15.63      3.03 o 
  11   1   9       34.10       34.76      5.06 o 
  12   1   9        0.66       -3.25      3.25 o 
 -19   2   9      129.31      139.85      5.81 o 
 -18   2   9       61.44       59.58      4.20 o 
 -17   2   9        0.96        1.48      2.28 o 
 -16   2   9      155.39      157.77      5.54 o 
 -15   2   9        0.30        3.02      1.71 o 
 -14   2   9       48.06       53.56      3.53 o 
 -13   2   9       35.10       37.57      2.93 o 
 -12   2   9       19.70       19.93      2.20 o 
 -11   2   9        7.41        7.51      1.70 o 
 -10   2   9       17.93       23.09      2.17 o 
  -9   2   9      145.72      133.61      3.60 o 
  -8   2   9       14.52       20.07      1.39 o 
  -7   2   9      514.32      457.38      5.46 o 
  -6   2   9       24.36       22.44      1.40 o 
  -5   2   9        9.95       16.50      1.37 o 
  -4   2   9      122.76      123.60      3.14 o 
  -3   2   9        2.55        2.25      1.54 o 
  -2   2   9       24.15       19.15      2.08 o 
  -1   2   9     2171.01     2163.49     26.22 o 
   0   2   9       52.01       52.07      3.05 o 
   1   2   9     1412.97     1438.89     18.94 o 
   2   2   9       92.55       93.19      4.56 o 
   3   2   9      122.24      123.55      5.05 o 
   4   2   9       85.35       84.14      4.77 o 
   5   2   9        4.16        7.10      2.48 o 
   6   2   9       34.84       31.78      4.10 o 
   7   2   9       47.04       43.42      3.84 o 
   8   2   9      107.70       97.03      5.41 o 
   9   2   9      104.69      118.21      5.14 o 
  10   2   9       21.70       22.82      3.81 o 
  11   2   9       57.44       53.27      6.73 o 
 -18   3   9       12.71       11.83      2.55 o 
 -17   3   9      117.06      127.26      6.23 o 
 -16   3   9       29.00       31.62      3.18 o 
 -15   3   9        2.69        0.04      1.60 o 
 -14   3   9       43.74       45.67      3.46 o 
 -13   3   9       17.12       15.46      2.66 o 
 -12   3   9        3.23        5.11      2.01 o 
 -11   3   9       13.51        9.02      2.36 o 
 -10   3   9      751.65      760.35     12.52 o 
  -9   3   9      520.13      531.67      9.72 o 
  -8   3   9        0.24        1.97      1.27 o 
  -7   3   9      214.69      205.62      4.73 o 
  -6   3   9       33.82       31.41      2.31 o 
  -5   3   9        2.78       -0.12      0.98 o 
  -4   3   9       71.14       74.45      3.72 o 
  -3   3   9       51.39       53.33      3.69 o 
  -2   3   9      590.83      602.12     11.75 o 
  -1   3   9      148.59      142.41      5.36 o 
   0   3   9      120.59      116.59      6.87 o 
   1   3   9      159.86      169.76      5.88 o 
   2   3   9        6.36        6.70      2.59 o 
   3   3   9      142.46      138.89      6.69 o 
   4   3   9       91.30       96.67     11.12 o 
   5   3   9       12.50        6.21      2.25 o 
   6   3   9       71.22       71.01      5.35 o 
   7   3   9       14.15       16.25      3.13 o 
   8   3   9       99.16      102.03      5.82 o 
   9   3   9       42.04       40.98      5.33 o 
  10   3   9       24.84       34.97      4.32 o 
  11   3   9        1.74       -2.29      2.84 o 
 -17   4   9      115.77      120.70      8.37 o 
 -16   4   9        3.20        3.33      2.25 o 
 -15   4   9        0.81        2.60      2.02 o 
 -14   4   9       30.65       32.17      3.30 o 
 -13   4   9        5.77        4.83      1.99 o 
 -12   4   9      126.54      124.31      4.97 o 
 -11   4   9        0.15        0.58      1.60 o 
 -10   4   9      271.37      268.45      6.89 o 
  -9   4   9      300.68      291.84      7.08 o 
  -8   4   9      373.06      353.59      7.72 o 
  -7   4   9       39.73       40.67      3.12 o 
  -6   4   9       73.21       71.96      3.88 o 
  -5   4   9      109.19      106.08      5.18 o 
  -4   4   9       13.80       11.63      2.48 o 
  -3   4   9      126.99      130.31      6.91 o 
  -2   4   9      747.77      758.34     17.84 o 
  -1   4   9      129.83      145.42      5.70 o 
   0   4   9        1.03        0.02      1.89 o 
   1   4   9      132.06      141.06      5.90 o 
   2   4   9      144.65      146.95      6.58 o 
   3   4   9        2.36        1.62      2.01 o 
   4   4   9      188.89      205.43      8.64 o 
   5   4   9       23.86       17.47      3.74 o 
   6   4   9        4.18        3.03      2.79 o 
   7   4   9        0.05        2.05      2.86 o 
   8   4   9        5.77        7.78      6.42 o 
   9   4   9      272.36      287.29     12.72 o 
  10   4   9       24.52       24.32      4.05 o 
 -16   5   9        5.13        5.30      2.38 o 
 -15   5   9       11.38       10.25      2.68 o 
 -14   5   9        1.46        4.51      2.18 o 
 -13   5   9        1.82        1.89      2.21 o 
 -12   5   9        0.02       -0.58      1.71 o 
 -11   5   9       10.46        8.57      2.18 o 
 -10   5   9       18.90       18.68      2.68 o 
  -9   5   9     1041.91     1001.31     15.75 o 
  -8   5   9      376.55      369.32      8.26 o 
  -7   5   9      105.53      116.79      5.67 o 
  -6   5   9      243.99      235.95      6.57 o 
  -5   5   9       24.04       23.60      3.51 o 
  -4   5   9       21.31       21.88      3.84 o 
  -3   5   9      270.91      269.58     14.96 o 
  -2   5   9      349.84      372.27     11.98 o 
  -1   5   9       38.25       29.69      4.26 o 
   0   5   9       20.69       15.70      3.48 o 
   1   5   9        2.94        2.30      2.89 o 
   2   5   9       16.69       16.91      5.13 o 
   3   5   9       16.10       16.66      3.85 o 
   4   5   9       62.75       66.65     12.83 o 
   5   5   9       23.67       17.10      5.13 o 
   6   5   9        0.05       -2.35      3.21 o 
   7   5   9       12.42        4.28      4.28 o 
   8   5   9       69.86       57.08      8.55 o 
   9   5   9      330.31      364.70     19.45 o 
 -15   6   9       10.53        8.81      2.69 o 
 -14   6   9        0.31        1.30      2.20 o 
 -13   6   9       14.11       10.69      3.89 o 
 -12   6   9       21.24       23.30      3.46 o 
 -11   6   9        1.38        1.51      2.08 o 
 -10   6   9        2.34        3.19      2.07 o 
  -9   6   9      181.19      184.16      6.20 o 
  -8   6   9      137.06      152.76      6.67 o 
  -7   6   9       40.43       42.74      4.15 o 
  -6   6   9        6.83        4.16      2.56 o 
  -5   6   9       54.02       52.96      6.20 o 
  -4   6   9        0.77        0.03      2.44 o 
  -3   6   9       47.68       43.51      5.14 o 
  -2   6   9       17.39       17.05      3.84 o 
  -1   6   9       74.70       85.28      7.05 o 
   0   6   9       45.59       44.68      5.42 o 
   1   6   9        7.16        6.04      5.56 o 
   2   6   9       39.44       45.56      5.44 o 
   3   6   9        0.25       -1.69      2.61 o 
   4   6   9       22.79       27.81      5.99 o 
   5   6   9       34.10       15.95      4.05 o 
   6   6   9        0.57       -1.50      3.63 o 
   7   6   9        4.07        2.99      4.70 o 
 -12   7   9       16.22       15.48      2.94 o 
 -11   7   9       28.29       27.06      4.26 o 
 -10   7   9       48.63       39.88      4.51 o 
  -9   7   9       29.00       27.07      4.01 o 
  -8   7   9       26.46       22.42      3.70 o 
  -7   7   9      134.64      128.58      8.27 o 
  -6   7   9       72.98       87.65     11.54 o 
  -5   7   9        5.80        4.71      3.46 o 
  -4   7   9        1.17        4.20      3.40 o 
  -3   7   9       16.88       13.87      4.81 o 
  -2   7   9        0.22        1.00      2.99 o 
  -1   7   9       19.06       19.90      4.42 o 
   0   7   9       38.37       45.20      6.52 o 
   1   7   9       14.91       14.68      5.45 o 
   2   7   9        5.25        8.45      5.88 o 
   3   7   9        4.38        1.14      6.95 o 
   4   7   9        1.80       -0.81      3.20 o 
   5   7   9       27.01       16.25      5.99 o 
  -9   8   9       13.15       13.94      4.37 o 
  -8   8   9        4.43        3.85      7.05 o 
  -7   8   9       74.43       78.67     12.19 o 
  -6   8   9      108.82      107.74     13.25 o 
  -5   8   9        0.97       -3.85      6.63 o 
  -4   8   9        0.89       -0.04      3.52 o 
  -3   8   9        5.08        1.57      3.52 o 
  -2   8   9        9.21       11.20      4.70 o 
  -1   8   9       20.63       13.26      5.13 o 
   0   8   9        3.66        0.27      3.35 o 
   1   8   9      149.55      148.25     10.37 o 
 -19   0  10        0.01        1.10      2.43 o 
 -18   0  10      413.98      446.12     19.09 o 
 -17   0  10        8.27        9.82      3.33 o 
 -16   0  10      135.47      145.36      6.50 o 
 -15   0  10      303.35      319.23      8.81 o 
 -14   0  10      309.98      302.41      8.27 o 
 -13   0  10       32.21       35.24      3.32 o 
 -12   0  10       17.05       15.89      2.40 o 
 -11   0  10       54.42       54.20      3.68 o 
 -10   0  10        8.65        9.82      2.28 o 
  -9   0  10        3.19        0.27      1.26 o 
  -8   0  10      662.25      578.43      9.30 o 
  -7   0  10      201.95      167.01      5.02 o 
  -6   0  10      625.51      509.89     11.87 o 
  -5   0  10        4.52        5.66      1.63 o 
  -4   0  10       34.41       50.03      2.68 o 
  -3   0  10      322.41      292.60      8.45 o 
  -2   0  10       94.00       88.51      4.76 o 
  -1   0  10     1630.87     1629.39     29.10 o 
   0   0  10     4820.86     4851.51     76.01 o 
   1   0  10      366.22      359.82     10.28 o 
   2   0  10        0.11        0.52      2.00 o 
   3   0  10      321.52      313.83      9.83 o 
   4   0  10      251.15      253.97      8.99 o 
   5   0  10        4.46        3.71      6.20 o 
   6   0  10       98.21       85.37      6.20 o 
   7   0  10       82.62       74.34      7.02 o 
   8   0  10       13.97        8.52      2.83 o 
   9   0  10        1.75       -1.69      4.38 o 
  10   0  10       46.89       44.36      5.39 o 
  11   0  10      157.65      213.99     16.03 o 
 -19   1  10        0.07       -0.62      1.87 o 
 -18   1  10       32.80       36.08      3.59 o 
 -17   1  10       16.14       21.49      3.24 o 
 -16   1  10       23.92       29.05      2.76 o 
 -15   1  10       10.92       10.91      1.76 o 
 -14   1  10      163.25      171.17      4.42 o 
 -13   1  10       99.85      108.35      3.55 o 
 -12   1  10        4.22        6.90      1.42 o 
 -11   1  10       80.74       76.91      3.07 o 
 -10   1  10       51.37       53.19      2.44 o 
  -9   1  10        5.37        3.00      1.00 o 
  -8   1  10       40.95       37.31      1.86 o 
  -7   1  10      200.74      164.66      3.34 o 
  -6   1  10       50.68       58.34      2.14 o 
  -5   1  10       72.56       68.26      2.62 o 
  -4   1  10       10.93        9.39      1.31 o 
  -3   1  10       79.62       83.70      2.95 o 
  -2   1  10        3.73        2.34      1.17 o 
  -1   1  10      136.63      121.00      3.90 o 
   0   1  10      452.06      433.31      7.94 o 
   1   1  10        7.28        6.07      1.59 o 
   2   1  10       44.88       43.49      2.91 o 
   3   1  10        0.13        1.40      1.46 o 
   4   1  10      103.39      103.08      4.29 o 
   5   1  10        4.97        5.36      1.91 o 
   6   1  10       59.88       44.21      3.36 o 
   7   1  10       65.73       58.74      3.90 o 
   8   1  10       26.59       19.88      2.99 o 
   9   1  10        8.50        5.36      2.67 o 
  10   1  10       25.23       28.38      3.60 o 
 -18   2  10       20.28       23.65      3.09 o 
 -17   2  10      153.22      167.52      5.98 o 
 -16   2  10        3.13        1.79      1.78 o 
 -15   2  10       24.91       28.16      3.86 o 
 -14   2  10       23.91       28.85      2.80 o 
 -13   2  10       31.13       26.48      3.64 o 
 -12   2  10        5.18        4.85      1.65 o 
 -11   2  10        9.36        8.52      1.69 o 
 -10   2  10        0.04        2.10      1.30 o 
  -9   2  10      382.03      354.26      6.28 o 
  -8   2  10       35.90       31.88      2.77 o 
  -7   2  10      227.35      195.91      4.18 o 
  -6   2  10       41.44       47.32      2.18 o 
  -5   2  10       29.17       27.77      2.65 o 
  -4   2  10      107.99       90.97      3.31 o 
  -3   2  10        5.09        2.95      1.60 o 
  -2   2  10      115.10      120.94      4.24 o 
  -1   2  10      331.35      333.32      7.02 o 
   0   2  10       25.21       25.37      3.86 o 
   1   2  10     1397.46     1447.87     22.54 o 
   2   2  10        8.46        8.43      2.17 o 
   3   2  10       72.10       84.65      4.89 o 
   4   2  10       80.68       76.85      5.77 o 
   5   2  10       55.69       46.95      3.97 o 
   6   2  10        2.08       -1.78      1.90 o 
   7   2  10       67.15       72.33      4.97 o 
   8   2  10       50.36       49.38      4.35 o 
   9   2  10        1.61        0.50      2.24 o 
  10   2  10      182.27      202.60     10.87 o 
 -18   3  10        2.42        5.12      2.92 o 
 -17   3  10        6.71        9.00      3.63 o 
 -16   3  10       91.59      107.01      6.49 o 
 -15   3  10       36.44       35.83      5.61 o 
 -14   3  10       48.70       51.76      6.85 o 
 -13   3  10       63.05       64.49      4.68 o 
 -12   3  10        0.09        1.35      1.84 o 
 -11   3  10       17.79       18.81      2.45 o 
 -10   3  10      796.95      759.07     12.70 o 
  -9   3  10       85.68       72.21      3.84 o 
  -8   3  10      317.47      277.31      5.76 o 
  -7   3  10      323.09      319.31     14.26 o 
  -6   3  10       92.29       92.40      3.32 o 
  -5   3  10       21.60       18.78      2.06 o 
  -4   3  10       86.14       79.53      3.83 o 
  -3   3  10        4.21        5.25      2.56 o 
  -2   3  10      274.69      271.29      7.25 o 
  -1   3  10       97.56       95.41      3.95 o 
   0   3  10      112.94      124.83      6.97 o 
   1   3  10       34.33       36.41      3.41 o 
   2   3  10       19.08       15.39      3.53 o 
   3   3  10        0.89       -0.67      1.80 o 
   4   3  10      173.62      199.25      6.98 o 
   5   3  10      156.29      156.78      6.31 o 
   6   3  10        5.79        7.18      2.59 o 
   7   3  10       10.48        7.64      2.64 o 
   8   3  10       18.50       25.63      3.56 o 
   9   3  10      218.61      246.73      8.92 o 
 -17   4  10       28.03       30.97      3.64 o 
 -16   4  10       13.34       17.57      2.98 o 
 -15   4  10       13.23       11.59      3.04 o 
 -14   4  10        0.21        1.48      1.95 o 
 -13   4  10        0.01        0.07      1.86 o 
 -12   4  10        0.56        3.39      1.85 o 
 -11   4  10       33.46       36.34      3.43 o 
 -10   4  10       30.86       25.38      3.68 o 
  -9   4  10       73.16       84.56      4.27 o 
  -8   4  10      135.01      129.06      4.72 o 
  -7   4  10        0.02        0.19      1.63 o 
  -6   4  10       90.52       92.09      4.69 o 
  -5   4  10      146.21      133.35      5.78 o 
  -4   4  10        2.99        5.60      2.72 o 
  -3   4  10       11.04       14.28      3.28 o 
  -2   4  10       11.30        6.64      2.37 o 
  -1   4  10       21.70       16.07      2.82 o 
   0   4  10        3.83        2.96      2.07 o 
   1   4  10        9.39       11.26      2.50 o 
   2   4  10      254.59      253.77      9.59 o 
   3   4  10       91.40      107.98      8.44 o 
   4   4  10        2.64       -0.13      2.62 o 
   5   4  10       50.59       57.47      5.69 o 
   6   4  10       43.95       52.78      4.64 o 
   7   4  10        0.33       -0.05      2.38 o 
   8   4  10        1.16        0.38      2.64 o 
   9   4  10      124.25      151.92      8.82 o 
 -16   5  10       93.67      111.59      6.95 o 
 -15   5  10       87.32      100.49      5.68 o 
 -14   5  10        3.24        5.75      2.69 o 
 -13   5  10       16.93       19.68      3.39 o 
 -12   5  10        2.97        3.06      1.99 o 
 -11   5  10        0.46       -1.70      1.70 o 
 -10   5  10       19.03       17.98      2.66 o 
  -9   5  10      319.84      345.65      9.74 o 
  -8   5  10       30.08       29.96      3.63 o 
  -7   5  10       57.33       56.52      5.57 o 
  -6   5  10       69.40       63.81      4.81 o 
  -5   5  10        7.50        9.42      3.53 o 
  -4   5  10        1.71        4.19      2.61 o 
  -3   5  10        0.11       -1.40      2.14 o 
  -2   5  10        4.00        5.04      2.91 o 
  -1   5  10       28.96       28.14      4.50 o 
   0   5  10       14.13       11.53      3.59 o 
   1   5  10        1.14        4.43      2.77 o 
   2   5  10        1.58       -2.02      2.57 o 
   3   5  10        0.12        0.64      3.42 o 
   4   5  10       20.38       13.68      5.13 o 
   5   5  10       68.26       64.13      9.19 o 
   6   5  10        4.09        5.13      4.28 o 
   7   5  10       11.06       10.69      5.34 o 
 -14   6  10       16.76       21.47      3.25 o 
 -13   6  10        1.56        0.74      2.28 o 
 -12   6  10        1.44        3.26      2.59 o 
 -11   6  10        6.25        8.51      3.04 o 
 -10   6  10       67.06       72.24      5.55 o 
  -9   6  10       37.18       39.51      4.36 o 
  -8   6  10      293.01      285.02      9.17 o 
  -7   6  10        2.20        0.32      3.20 o 
  -6   6  10      109.38      103.90     11.97 o 
  -5   6  10       13.18       12.35      3.63 o 
  -4   6  10        8.67        8.23      3.48 o 
  -3   6  10        2.38        2.74      2.78 o 
  -2   6  10        9.36       10.25      3.85 o 
  -1   6  10        1.78        5.16      3.11 o 
   0   6  10        7.29        1.81      6.63 o 
   1   6  10      128.62      151.05     12.19 o 
   2   6  10       36.73       43.02      5.66 o 
   3   6  10      104.48      101.74      7.82 o 
   4   6  10       43.39       34.63      7.27 o 
   5   6  10       67.29       56.65      8.55 o 
 -11   7  10       18.11       12.90      3.86 o 
 -10   7  10       39.54       34.89      4.48 o 
  -9   7  10        0.77        1.20      2.75 o 
  -8   7  10      252.62      250.85     11.01 o 
  -7   7  10       35.48       41.26      9.41 o 
  -6   7  10       13.43       10.26      7.05 o 
  -5   7  10        8.21        5.02      4.06 o 
  -4   7  10       20.32       34.14      8.12 o 
  -3   7  10        0.13       -0.43      4.60 o 
  -2   7  10       65.67       52.02      6.21 o 
  -1   7  10        3.66        0.12      3.27 o 
   0   7  10        0.34       -1.59      3.11 o 
   1   7  10        3.79        4.72      4.81 o 
   2   7  10       21.25        9.50      4.10 o 
   3   7  10        3.53       -0.63      3.46 o 
  -4   8  10       53.13       40.91      6.41 o 
 -18   1  11        2.80       -1.21      1.75 o 
 -17   1  11       19.59       19.23      2.60 o 
 -16   1  11        5.67        2.28      1.83 o 
 -15   1  11        2.40        3.66      1.71 o 
 -14   1  11        6.47        9.37      1.94 o 
 -13   1  11        0.44        0.27      1.74 o 
 -12   1  11       38.47       42.45      3.67 o 
 -11   1  11       23.65       25.51      2.16 o 
 -10   1  11        2.87        1.90      1.17 o 
  -9   1  11        4.51        6.04      1.16 o 
  -8   1  11      334.59      285.32      5.10 o 
  -7   1  11       11.86        9.37      1.34 o 
  -6   1  11      137.43      107.25      3.19 o 
  -5   1  11      532.06      501.50      7.97 o 
  -4   1  11       62.10       57.52      3.69 o 
  -3   1  11        4.23        1.62      1.63 o 
  -2   1  11        0.24        1.08      1.63 o 
  -1   1  11      195.89      201.68      6.33 o 
   0   1  11       89.66       83.57      4.31 o 
   1   1  11       45.22       40.51      3.49 o 
   2   1  11        0.05        2.07      1.83 o 
   3   1  11       37.20       35.02      3.49 o 
   4   1  11        3.17        3.25      2.16 o 
   5   1  11       25.13       26.85      3.86 o 
   6   1  11       43.05       53.21      4.44 o 
   7   1  11      103.33      103.40      5.73 o 
   8   1  11        0.40       -2.14      2.14 o 
   9   1  11       86.17       99.46      7.87 o 
 -18   2  11       25.48       30.81      4.02 o 
 -17   2  11       46.47       54.77      4.89 o 
 -16   2  11        5.62        0.59      2.30 o 
 -15   2  11      218.98      230.56      9.95 o 
 -14   2  11        0.02        1.28      1.97 o 
 -13   2  11       79.84       73.42      7.48 o 
 -12   2  11        5.58        5.21      2.10 o 
 -11   2  11      187.93      191.19      7.14 o 
 -10   2  11        7.68        5.82      2.05 o 
  -9   2  11       40.19       39.43      3.89 o 
  -8   2  11       42.56       49.18      2.76 o 
  -7   2  11       52.91       52.17      3.98 o 
  -6   2  11      167.90      142.67      4.18 o 
  -5   2  11       45.22       47.56      2.81 o 
  -4   2  11      165.60      161.67      5.38 o 
  -3   2  11       47.03       49.58      3.23 o 
  -2   2  11       60.42       54.44      3.90 o 
  -1   2  11      144.35      138.04      5.39 o 
   0   2  11      671.03      680.01     17.08 o 
   1   2  11      345.91      346.86      8.88 o 
   2   2  11       64.96       59.96      4.31 o 
   3   2  11      136.73      162.20      6.25 o 
   4   2  11        4.72        3.06      2.22 o 
   5   2  11      106.61      125.29      5.79 o 
   6   2  11       12.03       16.72      3.03 o 
   7   2  11       33.74       30.19      3.76 o 
   8   2  11       14.57        8.52      2.86 o 
   9   2  11       63.04       73.95      6.95 o 
 -17   3  11       26.78       28.42      3.87 o 
 -16   3  11       29.18       25.70      3.69 o 
 -15   3  11      119.49      133.49     11.96 o 
 -14   3  11        4.92        4.86      2.46 o 
 -13   3  11      145.24      153.01      5.70 o 
 -12   3  11       46.57       50.80      3.72 o 
 -11   3  11        0.37        0.32      1.82 o 
 -10   3  11       30.70       29.50      3.18 o 
  -9   3  11       47.23       31.34      3.44 o 
  -8   3  11       86.70       73.50      3.95 o 
  -7   3  11       32.57       33.99      2.62 o 
  -6   3  11       48.85       47.77      2.91 o 
  -5   3  11        0.00       -0.12      1.33 o 
  -4   3  11       57.47       52.33      3.86 o 
  -3   3  11        1.39        0.74      2.25 o 
  -2   3  11       18.10       14.03      2.59 o 
  -1   3  11       15.48       15.96      2.66 o 
   0   3  11        7.61        6.09      2.19 o 
   1   3  11        0.97        3.88      2.09 o 
   2   3  11       42.28       52.17      4.27 o 
   3   3  11       37.25       34.03      3.70 o 
   4   3  11      142.44      142.83      6.17 o 
   5   3  11        0.08        3.53      2.33 o 
   6   3  11        7.44        7.56      2.74 o 
   7   3  11        1.47        3.32      2.58 o 
   8   3  11       13.66       17.13      3.49 o 
 -16   4  11       38.98       48.84      4.23 o 
 -15   4  11        8.49       15.44      4.54 o 
 -14   4  11       93.72       94.80      5.30 o 
 -13   4  11        0.00        2.88      2.06 o 
 -12   4  11      117.85      121.79      5.44 o 
 -11   4  11       13.64       18.91      2.64 o 
 -10   4  11       35.33       33.20      3.80 o 
  -9   4  11       45.60       52.47      6.57 o 
  -8   4  11       66.88       59.30      3.77 o 
  -7   4  11       41.54       34.56      3.24 o 
  -6   4  11       28.56       36.07      3.14 o 
  -5   4  11        5.50        6.48      2.37 o 
  -4   4  11        1.89        4.76      2.27 o 
  -3   4  11       33.74       34.09      3.09 o 
  -2   4  11        0.45        0.50      1.74 o 
  -1   4  11       35.74       29.39      2.99 o 
   0   4  11       55.31       64.31      4.76 o 
   1   4  11      615.92      648.35     21.02 o 
   2   4  11      845.66      919.97     17.48 o 
   3   4  11       45.29       40.24      4.11 o 
   4   4  11        0.50       -1.44      2.07 o 
   5   4  11       47.22       42.60      4.32 o 
   6   4  11       37.47       38.45      5.48 o 
   7   4  11       27.65       32.10      4.17 o 
 -15   5  11       38.67       50.04      4.22 o 
 -14   5  11        3.61        4.51      2.33 o 
 -13   5  11        6.48        7.24      2.35 o 
 -12   5  11      103.17      105.16      7.31 o 
 -11   5  11        5.64        3.30      2.68 o 
 -10   5  11      233.66      213.06      8.04 o 
  -9   5  11      248.62      247.27      8.47 o 
  -8   5  11       20.91       17.69      3.38 o 
  -7   5  11       32.93       20.30      3.40 o 
  -6   5  11        6.62        7.11      3.08 o 
  -5   5  11        2.13        2.82      3.42 o 
  -4   5  11       43.69       40.15      4.98 o 
  -3   5  11        0.30        4.46      2.75 o 
  -2   5  11        0.35       -1.60      3.53 o 
  -1   5  11       31.77       26.61      5.56 o 
   0   5  11       74.72       68.87      6.41 o 
   1   5  11       21.27       17.32      5.13 o 
   2   5  11        0.29       -2.35      3.21 o 
   3   5  11      137.80      136.60     11.54 o 
   4   5  11       77.70       70.12      9.41 o 
   5   5  11       15.50       21.02      4.44 o 
 -12   6  11       56.87       56.28      5.53 o 
 -11   6  11       37.55       35.50      5.44 o 
 -10   6  11        2.55        3.82      2.88 o 
  -9   6  11        0.07        0.20      2.58 o 
  -8   6  11        1.22       -0.41      3.54 o 
  -7   6  11       72.47       65.63     10.26 o 
  -6   6  11       28.32       27.28      4.88 o 
  -5   6  11       53.22       40.15      5.50 o 
  -4   6  11        4.81        8.60      3.46 o 
  -3   6  11       29.49       32.29     10.90 o 
  -2   6  11        9.08        9.93      3.75 o 
  -1   6  11        7.93       12.13      3.95 o 
   0   6  11       14.25       12.21      3.99 o 
   1   6  11       99.10       97.91     10.69 o 
   2   6  11      128.38      146.86     12.19 o 
   3   6  11      133.89      136.60     11.97 o 
  -9   7  11       85.79       62.63      7.27 o 
  -8   7  11      198.78      177.01     15.61 o 
  -7   7  11       28.76       28.86      8.98 o 
  -6   7  11       63.27       62.64     10.69 o 
  -5   7  11       49.67       52.03      8.98 o 
  -4   7  11       23.48       29.71      5.24 o 
  -3   7  11        2.89        8.20      7.91 o 
  -2   7  11       12.78        9.59      4.15 o 
  -1   7  11       22.21       10.10      9.62 o 
   0   7  11       15.78        9.91      4.14 o 
 -17   0  12        1.25       -0.22      2.98 o 
 -16   0  12        5.62        5.54      3.18 o 
 -15   0  12       99.24      102.60      6.14 o 
 -14   0  12       20.94       20.59      3.11 o 
 -13   0  12        6.20        4.48      2.28 o 
 -12   0  12        0.54        0.49      1.90 o 
 -11   0  12      135.05      150.23      6.72 o 
 -10   0  12      265.61      261.66      7.08 o 
  -9   0  12       48.03       44.78      3.41 o 
  -8   0  12        2.42        6.02      2.49 o 
  -7   0  12        0.27        1.07      2.27 o 
  -6   0  12        0.16       -2.42      2.46 o 
  -5   0  12      101.24       94.67      6.20 o 
  -4   0  12      196.57      171.67      6.85 o 
  -3   0  12      149.02      163.51      6.85 o 
  -2   0  12        9.74       11.08      2.62 o 
  -1   0  12        0.83       11.21      8.44 o 
   0   0  12       40.37       39.38      7.80 o 
   1   0  12       10.65       11.67      2.86 o 
   2   0  12       29.16       29.98      3.99 o 
   3   0  12        8.47        9.89      3.42 o 
   4   0  12      141.50      174.18      8.16 o 
   5   0  12       27.11       31.44      6.95 o 
   6   0  12       48.63       63.40      8.23 o 
   7   0  12       67.07       81.44      8.66 o 
 -17   1  12        0.16       -0.32      1.92 o 
 -16   1  12       31.99       33.27      3.52 o 
 -15   1  12        0.14        0.19      1.80 o 
 -14   1  12      141.45      159.59      5.56 o 
 -13   1  12       14.69       17.89      2.44 o 
 -12   1  12       16.82       14.06      2.24 o 
 -11   1  12       51.24       50.31      3.37 o 
 -10   1  12       52.43       48.49      3.26 o 
  -9   1  12       13.03       10.61      1.74 o 
  -8   1  12      206.94      181.76      5.76 o 
  -7   1  12      354.74      305.99      6.94 o 
  -6   1  12       51.74       53.66      3.31 o 
  -5   1  12       68.87       62.94      4.10 o 
  -4   1  12       93.02       92.45      4.77 o 
  -3   1  12        4.37        2.16      1.75 o 
  -2   1  12        7.60        5.49      1.98 o 
  -1   1  12      276.49      272.04      7.77 o 
   0   1  12      164.44      162.62      6.05 o 
   1   1  12        1.57        2.66      1.93 o 
   2   1  12       98.08      108.52      5.69 o 
   3   1  12       52.58       57.83      4.56 o 
   4   1  12       44.06       55.11      4.56 o 
   5   1  12       44.10       47.63      4.62 o 
   6   1  12        3.38        3.65      2.46 o 
   7   1  12        0.26        0.71      2.42 o 
 -17   2  12        3.59        6.48      2.73 o 
 -16   2  12        3.57        3.90      3.04 o 
 -15   2  12       36.12       42.28      4.28 o 
 -14   2  12       48.70       42.62      4.11 o 
 -13   2  12       31.28       34.04      3.73 o 
 -12   2  12       13.65       14.06      2.70 o 
 -11   2  12       10.39        9.79      2.18 o 
 -10   2  12       61.48       69.43      4.04 o 
  -9   2  12       82.47       78.41      3.98 o 
  -8   2  12       15.70       12.36      1.95 o 
  -7   2  12        2.11        3.69      1.87 o 
  -6   2  12        1.29       -0.44      1.37 o 
  -5   2  12       27.63       24.47      2.88 o 
  -4   2  12       17.11       22.31      2.87 o 
  -3   2  12      227.58      217.60     10.27 o 
  -2   2  12       24.07       30.98      3.73 o 
  -1   2  12      103.93      104.46      5.38 o 
   0   2  12      146.62      155.29      9.44 o 
   1   2  12       25.25       24.61      3.15 o 
   2   2  12      102.69      124.57      5.72 o 
   3   2  12       72.44       87.17      9.96 o 
   4   2  12        1.07        1.96      2.30 o 
   5   2  12        2.48        2.43      2.45 o 
   6   2  12       20.32       25.20      3.69 o 
   7   2  12       23.08       29.34      4.22 o 
 -16   3  12        5.73       10.32      3.02 o 
 -15   3  12       29.94       38.11      4.10 o 
 -14   3  12       13.16       16.14      2.73 o 
 -13   3  12        8.85       11.37      2.52 o 
 -12   3  12       26.80       38.02      3.43 o 
 -11   3  12       16.25       10.57      3.40 o 
 -10   3  12       13.25        7.56      2.53 o 
  -9   3  12       22.65       13.30      2.82 o 
  -8   3  12        0.44       -0.64      2.04 o 
  -7   3  12        1.40        3.28      2.22 o 
  -6   3  12       60.40       48.55      3.89 o 
  -5   3  12        2.83        6.45      1.96 o 
  -4   3  12        1.31        2.32      1.90 o 
  -3   3  12       97.18       91.22      6.99 o 
  -2   3  12       47.61       48.46      3.98 o 
  -1   3  12       32.04       36.52      3.60 o 
   0   3  12       38.11       33.02      3.60 o 
   1   3  12      325.48      331.88      9.38 o 
   2   3  12        2.52       -0.14      2.16 o 
   3   3  12       14.99       13.57      4.16 o 
   4   3  12        0.28        0.31      2.25 o 
   5   3  12        0.95        4.80      2.60 o 
   6   3  12       21.38       22.00      4.24 o 
 -15   4  12        8.25       12.25      2.83 o 
 -14   4  12       47.85       53.50      5.23 o 
 -13   4  12        9.75        6.24      2.85 o 
 -12   4  12        0.25        4.90      2.70 o 
 -11   4  12       30.32       38.41      4.26 o 
 -10   4  12       22.18       27.48      3.74 o 
  -9   4  12        2.68        0.20      2.31 o 
  -8   4  12       12.68        5.87      2.55 o 
  -7   4  12       40.68       35.48      3.90 o 
  -6   4  12       28.53       33.75      3.70 o 
  -5   4  12      161.30      166.73      9.17 o 
  -4   4  12       87.79      101.81      5.66 o 
  -3   4  12       51.99       59.26      4.64 o 
  -2   4  12        4.45        1.24      2.22 o 
  -1   4  12        6.14        3.95      2.44 o 
   0   4  12       90.11       94.83      5.74 o 
   1   4  12       95.14       93.94      5.84 o 
   2   4  12       20.44       25.17      5.00 o 
   3   4  12       26.21       27.69      5.52 o 
   4   4  12        2.55        3.00      2.73 o 
   5   4  12       35.49       36.21      4.31 o 
 -13   5  12       67.55       68.65      5.74 o 
 -12   5  12        2.13        3.81      2.83 o 
 -11   5  12        1.68        0.82      3.03 o 
 -10   5  12       23.08       16.48      3.51 o 
  -9   5  12        2.29       -0.72      2.55 o 
  -8   5  12        2.78       -1.03      4.60 o 
  -7   5  12       71.22       68.80      6.26 o 
  -6   5  12       21.73       17.41      5.21 o 
  -5   5  12       68.30       74.81      5.45 o 
  -4   5  12        4.48       -0.12      3.60 o 
  -3   5  12       28.52       25.91      5.00 o 
  -2   5  12       30.93       28.09      4.50 o 
  -1   5  12       24.63       21.86      4.26 o 
   0   5  12       16.30       11.49      4.70 o 
   1   5  12       17.17       19.75      4.29 o 
   2   5  12        0.89        0.88      3.13 o 
   3   5  12        0.00       -1.03      2.77 o 
 -11   6  12        8.31        4.51      3.13 o 
 -10   6  12        0.20       -1.19      2.73 o 
  -9   6  12       40.00       43.25     15.39 o 
  -8   6  12       43.22       43.61      8.98 o 
  -7   6  12        7.61        5.99      6.63 o 
  -6   6  12       44.92       43.12      5.87 o 
  -5   6  12       68.66       61.06      6.60 o 
  -4   6  12       15.16       12.97      4.11 o 
  -3   6  12       13.28        2.89      3.30 o 
  -2   6  12       42.22       38.73      7.70 o 
  -1   6  12        2.17       -1.71      3.63 o 
   0   6  12       58.55       57.72      8.55 o 
   1   6  12       13.70       11.12      5.34 o 
 -16   1  13        3.00        1.87      3.21 o 
 -15   1  13      146.69      175.31      7.18 o 
 -14   1  13        4.70        5.97      2.56 o 
 -13   1  13      196.43      220.44      7.63 o 
 -12   1  13      138.04      152.26      6.36 o 
 -11   1  13        4.30        3.10      2.64 o 
 -10   1  13        1.00        2.88      2.09 o 
  -9   1  13       76.25       61.18      3.71 o 
  -8   1  13       69.36       68.23      4.40 o 
  -7   1  13       43.36       27.42      3.20 o 
  -6   1  13        8.43       10.82      2.34 o 
  -5   1  13       70.66       61.37      4.24 o 
  -4   1  13        3.02        6.56      2.14 o 
  -3   1  13       29.07       34.77      3.45 o 
  -2   1  13       10.92       11.33      2.54 o 
  -1   1  13       51.83       61.60      5.58 o 
   0   1  13      124.45      140.68      5.95 o 
   1   1  13       69.21       79.31      5.07 o 
   2   1  13        0.73       -1.70      2.00 o 
   3   1  13       96.03      114.45      6.19 o 
   4   1  13        6.54        5.21      2.67 o 
   5   1  13       38.29       47.76      4.48 o 
 -16   2  13       13.71       19.18      3.51 o 
 -15   2  13       14.91       15.37      3.17 o 
 -14   2  13        3.73        3.89      2.60 o 
 -13   2  13        2.01        5.53      2.50 o 
 -12   2  13        0.42        0.64      2.23 o 
 -11   2  13       15.84       18.34      3.04 o 
 -10   2  13       11.56        6.09      2.17 o 
  -9   2  13       14.38        9.17      2.21 o 
  -8   2  13       53.23       47.61      3.44 o 
  -7   2  13        0.99        1.24      2.15 o 
  -6   2  13        4.23        3.36      2.16 o 
  -5   2  13        4.22        2.19      2.04 o 
  -4   2  13      103.88      108.67      5.26 o 
  -3   2  13       20.05       12.34      2.67 o 
  -2   2  13      111.23      127.41      5.76 o 
  -1   2  13       11.49        5.19      4.87 o 
   0   2  13       18.30       20.20      4.61 o 
   1   2  13        2.15       -1.57      2.01 o 
   2   2  13       73.66       90.96      5.64 o 
   3   2  13       11.69       13.22      2.94 o 
   4   2  13        1.26        3.70      2.61 o 
   5   2  13        0.01        2.64      2.64 o 
 -15   3  13       37.93       41.48      3.96 o 
 -14   3  13        0.23       -2.36      3.13 o 
 -13   3  13       15.44       21.46      3.53 o 
 -12   3  13       63.93       66.36      6.12 o 
 -11   3  13        4.05        4.07      2.65 o 
 -10   3  13       10.57        4.10      2.62 o 
  -9   3  13        0.12       -1.85      4.38 o 
  -8   3  13        6.89        9.75      2.88 o 
  -7   3  13      106.60      103.12      7.04 o 
  -6   3  13      296.06      303.24      8.63 o 
  -5   3  13        7.27        5.70      2.34 o 
  -4   3  13        0.52        0.68      2.13 o 
  -3   3  13       69.08       73.89      4.98 o 
  -2   3  13       29.04       32.59      3.69 o 
  -1   3  13        1.61        1.64      2.18 o 
   0   3  13       78.03       74.27      5.27 o 
   1   3  13      191.21      193.39      7.40 o 
   2   3  13       21.01       24.84      3.53 o 
   3   3  13       20.20       27.94      3.76 o 
   4   3  13       43.58       45.06      4.52 o 
 -13   4  13       54.62       62.13      7.09 o 
 -12   4  13       93.81      104.97      9.37 o 
 -11   4  13       13.25        5.02      2.85 o 
 -10   4  13        0.16        0.93      2.66 o 
  -9   4  13       57.96       53.87      6.12 o 
  -8   4  13       43.04       40.80      7.40 o 
  -7   4  13       42.59       29.18      4.67 o 
  -6   4  13        5.67        3.31      2.28 o 
  -5   4  13       14.98       24.74      4.15 o 
  -4   4  13        0.46        0.97      2.22 o 
  -3   4  13      136.24      131.74      6.16 o 
  -2   4  13      109.08       98.94      6.08 o 
  -1   4  13       15.78       15.84      3.78 o 
   0   4  13       86.57       90.86      5.95 o 
   1   4  13      181.82      173.58      7.31 o 
   2   4  13        3.74       -0.79      2.45 o 
   3   4  13        0.04       -2.34      2.34 o 
 -11   5  13       46.21       56.52      5.47 o 
 -10   5  13        7.99       10.31      4.20 o 
  -9   5  13        0.93       -7.16      7.16 o 
  -8   5  13       10.50       23.30      7.70 o 
  -7   5  13        1.00        7.61      4.70 o 
  -6   5  13       12.03       14.46      3.35 o 
  -5   5  13       10.44        5.61      2.88 o 
  -4   5  13        3.55        2.96      3.07 o 
  -3   5  13        0.21       -1.90      2.81 o 
  -2   5  13       37.05       29.82      6.95 o 
  -1   5  13       11.97       16.83      4.11 o 
   0   5  13       13.98       14.02      4.92 o 
  -6   6  13        0.02       -0.86      4.70 o 
  -5   6  13       15.18       16.40      4.23 o 
  -9   0  14        0.33        2.78      3.85 o 
  -8   0  14       21.99       32.71      5.77 o 
  -7   0  14       15.09        7.48      4.49 o 
  -6   0  14        6.89        0.86      3.85 o 
  -5   0  14       68.93       74.61      8.76 o 
  -4   0  14       41.32       39.33      6.84 o 
  -3   0  14      374.06      405.96     18.17 o 
  -2   0  14       38.88       37.84      7.05 o 
  -1   0  14      214.38      223.18     13.47 o 
   0   0  14       12.44        9.19      4.70 o 
   1   0  14       46.58       32.49      6.63 o 
   2   0  14      194.86      210.14     13.68 o 
   3   0  14      326.29      369.41     18.38 o 
 -15   1  14       67.17       85.50      7.55 o 
 -14   1  14      112.48      139.53      9.30 o 
 -13   1  14        0.15        1.39      2.79 o 
 -12   1  14       16.10       13.23      3.53 o 
 -11   1  14        0.25        7.05      4.28 o 
 -10   1  14       86.63       97.71      6.87 o 
  -9   1  14        2.55        2.35      2.18 o 
  -8   1  14       18.59       12.91      5.42 o 
  -7   1  14        0.40        1.90      3.10 o 
  -6   1  14       17.13       17.91      3.78 o 
  -5   1  14       37.01       44.98      3.91 o 
  -4   1  14       15.93       20.18      2.99 o 
  -3   1  14       17.99       19.76      3.07 o 
  -2   1  14        0.28        2.78      2.20 o 
  -1   1  14        3.02        5.10      2.32 o 
   0   1  14        5.33        9.28      2.63 o 
   1   1  14        8.49       13.79      2.86 o 
   2   1  14        0.12       -1.73      2.42 o 
   3   1  14       23.85       27.68      4.76 o 
 -14   2  14        2.81        3.68      2.66 o 
 -13   2  14        0.29        5.17      2.64 o 
 -12   2  14        8.42       10.75      2.95 o 
 -11   2  14      114.75      126.26      7.14 o 
 -10   2  14        5.27        4.95      3.10 o 
  -9   2  14       30.39       37.23      4.84 o 
  -8   2  14       19.55       26.54      3.99 o 
  -7   2  14        0.10        0.77      2.71 o 
  -6   2  14       32.21       29.10      3.36 o 
  -5   2  14        9.08       16.11      2.98 o 
  -4   2  14       45.23       39.32      7.60 o 
  -3   2  14        9.14        8.30      2.53 o 
  -2   2  14        1.90        1.12      2.23 o 
  -1   2  14        0.00       -1.66      2.22 o 
   0   2  14       68.56       72.31      5.21 o 
   1   2  14       46.41       59.88      6.61 o 
   2   2  14       30.60       27.70      3.80 o 
 -13   3  14      269.35      294.94     10.26 o 
 -12   3  14       20.01       25.13      3.89 o 
 -11   3  14      225.50      257.42      9.00 o 
 -10   3  14        0.49        4.14      3.55 o 
  -9   3  14        4.97        5.24      8.02 o 
  -8   3  14        0.01        0.53      3.53 o 
  -7   3  14       48.46       35.88     10.58 o 
  -6   3  14        6.81        5.13      2.58 o 
  -5   3  14      105.27      127.53      6.09 o 
  -4   3  14        9.72        8.51      2.73 o 
  -3   3  14        4.43        4.22      2.58 o 
  -2   3  14        3.45        1.29      2.45 o 
  -1   3  14       31.78       27.80      3.78 o 
   0   3  14       16.66       14.40      3.76 o 
   1   3  14       12.18       11.16      3.08 o 
 -11   4  14       16.67       16.16      4.70 o 
 -10   4  14       32.11       34.34      8.66 o 
  -9   4  14        1.52       -3.37      6.20 o 
  -7   4  14       13.96       13.90      5.13 o 
  -6   4  14       18.43       14.67      3.63 o 
  -5   4  14       28.47       33.87      4.84 o 
  -4   4  14       30.19       31.18      3.93 o 
  -3   4  14        0.36        3.01      2.60 o 
  -2   4  14       26.91       24.61      3.81 o 
  -1   4  14       25.71       25.45      3.85 o 
  -6   5  14      202.42      240.15     10.50 o 
  -5   5  14       25.86       12.40      5.77 o 
 -12   1  15        0.02        3.85      4.28 o 
 -11   1  15      191.14      224.25     13.68 o 
 -10   1  15        1.13       -1.92      3.85 o 
  -9   1  15       35.47       47.92      5.77 o 
  -8   1  15        1.60        3.87      3.01 o 
  -7   1  15        4.01       10.69      3.55 o 
  -6   1  15        9.56        8.08      5.56 o 
  -5   1  15       18.65       29.49      4.68 o 
  -4   1  15       59.73       74.75      6.57 o 
  -3   1  15       76.85      103.30      9.73 o 
  -2   1  15        4.26        6.65      3.55 o 
  -1   1  15        9.81       -2.46      3.02 o 
   0   1  15       24.72       19.20      5.02 o 
 -11   2  15       16.39       22.87      6.41 o 
 -10   2  15       20.70       14.03     10.80 o 
  -9   2  15       91.25      102.61      7.63 o 
  -8   2  15       12.72       15.58      3.83 o 
  -7   2  15        0.61       -1.18      7.48 o 
  -6   2  15        9.03        2.99      3.17 o 
  -5   2  15       39.23       48.93      4.45 o 
  -4   2  15       55.25       57.60      4.85 o 
  -3   2  15      153.20      168.58     10.51 o 
  -2   2  15       26.79       21.99      3.56 o 
  -1   2  15       21.30       18.13      4.27 o 
 -10   3  15       22.72       15.82      6.41 o 
  -8   3  15       13.62       11.01      4.38 o 
  -7   3  15        1.43       -0.04      3.23 o 
  -6   3  15        0.04       -2.16      2.39 o 
  -5   3  15       64.65       76.31      5.55 o 
  -4   3  15        0.25        0.44      2.48 o 
  -3   3  15        0.04       -2.33      2.33 o 
  -8   0  16      242.49      249.69     14.75 o 
  -7   0  16       17.76       15.82      5.99 o 
  -6   0  16        0.08        1.92      4.70 o 
                                                 
